# Supplementary material for: Crystal structure of (E)-4-{4-[eth­yl(2-hydroxy­eth­yl)amino]­styr­yl}-1-methyl­pyridinium nitrate hemihydrate
Source: Acta Crystallogr E Crystallogr Commun. 2015 Jan 14;71(Pt 2):o111–2. doi: 10.1107/S2056989015000067 (PMC4384630; doi:10.1107/S2056989015000067)
Supplement: Supplementary file 1 [file e-71-0o111-sup1.cif]

##############################################################################
#                                                                            #
# This CIF contains the data in a paper accepted for publication in          #
# Acta Crystallographica Section E. It conforms to the requirements of       #
# Notes for Authors for Acta Crystallographica Section E, and has been       #
# peer reviewed under the auspices of the IUCr Commission on Journals.       #
#                                                                            #
# Full details of the Crystallographic Information File format               #
# are given in the paper "The Crystallographic Information File (CIF):       #
# a New Standard Archive File for Crystallography" by S. R. Hall, F. H.      #
# Allen and I. D. Brown [Acta Cryst. (1991), A47, 655-685].                  #
#                                                                            #
# The current version of the core CIF dictionary is obtainable from          #
# ftp://ftp.iucr.org/pub/cif_core.dic.                                       #
#                                                                            #
# Software is freely available for graphical display of the structure(s)     #
# in this CIF. For information consult the CIF software page                 #
# http://www.iucr.org/resources/cif/software.                                #
#                                                                            #
# This file may be used for bona fide research purposes within the           #
# scientific community so long as proper attribution is given to the journal # 
# article from which it was obtained.                                        #
#                                                                            #
##############################################################################
data_I
_audit_creation_method     SHELXL-97
_database_code_depnum_ccdc_archive     'CCDC 1042027'
_chemical_name_systematic
;
(<i>E</i>)-4-{4-[Ethyl(2-hydroxyethyl)amino]styryl}-1-methylpyridinium
nitrate hemihydrate
;
_chemical_name_common     ?
_chemical_formula_moiety     'C18 H23 N2 O +, N O3 -, 0.5(H2 O)'
_chemical_formula_sum     'C18 H24 N3 O4.5'
_chemical_formula_iupac     'C18 H23 N2 O +, N O3 -, 0.5H2 O'
_chemical_formula_weight     354.40
_chemical_melting_point     395
_symmetry_cell_setting     monoclinic
_symmetry_space_group_name_H-M     'P 21/c'
_symmetry_space_group_name_Hall     '-P 2ybc'
loop_
    _symmetry_equiv_pos_as_xyz
    'x, y, z'
    '-x, y+1/2, -z+1/2'
    '-x, -y, -z'
    'x, -y-1/2, z-1/2'
_cell_length_a     15.5115(17)
_cell_length_b     14.6022(16)
_cell_length_c     16.4765(19)
_cell_angle_alpha     90.00
_cell_angle_beta     101.8350(10)
_cell_angle_gamma     90.00
_cell_volume     3652.6(7)
_cell_formula_units_Z     8
_cell_measurement_reflns_used     7118
_cell_measurement_theta_min     2.4
_cell_measurement_theta_max     24.1
_cell_measurement_temperature     296(2)
_exptl_crystal_description     block
_exptl_crystal_colour     red
_exptl_crystal_size_max     0.23
_exptl_crystal_size_mid     0.22
_exptl_crystal_size_min     0.21
_exptl_crystal_density_diffrn     1.289
_exptl_crystal_density_meas     ?
_exptl_crystal_density_method     'not measured'
_exptl_crystal_F_000     1512
_exptl_absorpt_coefficient_mu     0.094
_exptl_absorpt_correction_type     none
_exptl_absorpt_process_details     ?
_exptl_absorpt_correction_T_min     ?
_exptl_absorpt_correction_T_max     ?
_exptl_special_details     ?
_diffrn_ambient_temperature     296(2)
_diffrn_radiation_type     MoK\a
_diffrn_radiation_wavelength     0.71073
_diffrn_radiation_source     'fine-focus sealed tube'
_diffrn_radiation_monochromator     graphite
_diffrn_measurement_device_type     'Bruker APEXII CCD area-detector'
_diffrn_measurement_method     'phi and omega scans'
_diffrn_detector_area_resol_mean     ?
_diffrn_reflns_number     26119
_diffrn_reflns_av_R_equivalents     0.0269
_diffrn_reflns_av_sigmaI/netI     0.0234
_diffrn_reflns_theta_min     1.88
_diffrn_reflns_theta_max     25.20
_diffrn_reflns_theta_full     25.20
_diffrn_measured_fraction_theta_max     1.000
_diffrn_measured_fraction_theta_full     1.000
_diffrn_reflns_limit_h_min     -18
_diffrn_reflns_limit_h_max     18
_diffrn_reflns_limit_k_min     -17
_diffrn_reflns_limit_k_max     16
_diffrn_reflns_limit_l_min     -19
_diffrn_reflns_limit_l_max     19
_diffrn_standards_number     ?
_diffrn_standards_interval_count     ?
_diffrn_standards_interval_time     ?
_diffrn_standards_decay_%     ?
_refine_special_details
;
Refinement of <i>F</i>^2^ against ALL reflections. The weighted <i>R</i>-factor
<i>wR</i> and goodness of fit <i>S</i> are based on <i>F</i>^2^, conventional
<i>R</i>-factors <i>R</i> are based on <i>F</i>, with <i>F</i> set to zero for
negative <i>F</i>^2^. The threshold expression of <i>F</i>^2^ >
\s(<i>F</i>^2^) is used only for calculating <i>R</i>-factors(gt) <i>etc</i>.
and is not relevant to the choice of reflections for refinement.
<i>R</i>-factors based on <i>F</i>^2^ are statistically about twice as large
as those based on <i>F</i>, and <i>R</i>- factors based on ALL data will be
even larger.
;
_reflns_number_total     6583
_reflns_number_gt     4645
_reflns_threshold_expression     >2sigma(I)
_refine_ls_structure_factor_coef     Fsqd
_refine_ls_matrix_type     full
_refine_ls_R_factor_all     0.0817
_refine_ls_R_factor_gt     0.0570
_refine_ls_wR_factor_gt     0.1617
_refine_ls_wR_factor_ref     0.1767
_refine_ls_goodness_of_fit_ref     1.097
_refine_ls_restrained_S_all     1.097
_refine_ls_number_reflns     6583
_refine_ls_number_parameters     511
_refine_ls_number_restraints     2
_refine_ls_hydrogen_treatment     constr
_refine_ls_weighting_scheme     calc
_refine_ls_weighting_details
         'calc w=1/[\s^2^(Fo^2^)+(0.0857P)^2^+0.8929P] where P=(Fo^2^+2Fc^2^)/3'
_atom_sites_solution_hydrogens     geom
_atom_sites_solution_primary     direct
_atom_sites_solution_secondary     difmap
_refine_ls_shift/su_max     0.000
_refine_ls_shift/su_mean     0.000
_refine_diff_density_max     0.460
_refine_diff_density_min     -0.224
_refine_ls_extinction_method     SHELXL
_refine_ls_extinction_coef     0.0028(7)
_refine_ls_extinction_expression
                                  'Fc^*^=kFc[1+0.001xFc^2^\l^3^/sin(2\q)]^-1/4^'
loop_
    _atom_type_symbol
    _atom_type_description
    _atom_type_scat_dispersion_real
    _atom_type_scat_dispersion_imag
    _atom_type_scat_source
    'C' 'C' 0.0033 0.0016
                         'International Tables Vol C Tables 4.2.6.8 and 6.1.1.4'
    'H' 'H' 0.0000 0.0000
                         'International Tables Vol C Tables 4.2.6.8 and 6.1.1.4'
    'N' 'N' 0.0061 0.0033
                         'International Tables Vol C Tables 4.2.6.8 and 6.1.1.4'
    'O' 'O' 0.0106 0.0060
                         'International Tables Vol C Tables 4.2.6.8 and 6.1.1.4'
_computing_data_collection
;
APEX2 (Bruker, 2007)
;
_computing_cell_refinement
;
SAINT (Bruker, 2007)
;
_computing_data_reduction
;
SAINT (Bruker, 2007)
;
_computing_structure_solution
;
SHELXTL (Sheldrick, 2008)
;
_computing_structure_refinement
;
SHELXTL (Sheldrick, 2008)
;
_computing_molecular_graphics
;
SHELXTL (Sheldrick, 2008)
;
_computing_publication_material
;
SHELXTL (Sheldrick, 2008)
;
loop_
    _atom_site_type_symbol
    _atom_site_label
    _atom_site_fract_x
    _atom_site_fract_y
    _atom_site_fract_z
    _atom_site_U_iso_or_equiv
    _atom_site_adp_type
    _atom_site_calc_flag
    _atom_site_refinement_flags
    _atom_site_occupancy
    _atom_site_symmetry_multiplicity
    _atom_site_disorder_assembly
    _atom_site_disorder_group
    C C1 0.90771(18) 0.3566(2) 1.20540(14) 0.0768(7) Uani d . 1 1 . .
    H H1A 0.9608 0.3922 1.2134 0.115 Uiso calc R 1 1 . .
    H H1B 0.9203 0.2978 1.2312 0.115 Uiso calc R 1 1 . .
    H H1C 0.8648 0.3877 1.2299 0.115 Uiso calc R 1 1 . .
    C C2 0.85027(15) 0.26123(17) 1.08554(14) 0.0615(6) Uani d . 1 1 . .
    H H2 0.8578 0.2106 1.1205 0.074 Uiso calc R 1 1 . .
    C C3 0.81616(17) 0.2502(2) 1.00297(17) 0.0752(7) Uani d . 1 1 A .
    H H3 0.8004 0.1918 0.9827 0.090 Uiso calc R 1 1 . .
    C C4 0.80435(15) 0.3235(3) 0.94863(15) 0.0805(9) Uani d . 1 1 . .
    C C5 0.83069(19) 0.4071(2) 0.98344(17) 0.0849(9) Uani d . 1 1 A .
    H H5 0.8253 0.4587 0.9497 0.102 Uiso calc R 1 1 . .
    C C6 0.86415(17) 0.41630(18) 1.06533(16) 0.0707(7) Uani d . 1 1 . .
    H H6 0.8815 0.4739 1.0867 0.085 Uiso calc R 1 1 A .
    C C7 0.7703(2) 0.3399(3) 0.8587(3) 0.0563(12) Uani d PD 0.600(6) 1 A 1
    H H7 0.7737 0.3971 0.8348 0.068 Uiso calc PR 0.600(6) 1 A 1
    C C8 0.7347(3) 0.2683(3) 0.8143(3) 0.0559(12) Uani d PD 0.600(6) 1 A 1
    H H8 0.7331 0.2111 0.8387 0.067 Uiso calc PR 0.600(6) 1 A 1
    C C7' 0.7618(4) 0.2755(5) 0.8675(4) 0.0472(15) Uani d PD 0.400(6) 1 A 2
    H H7' 0.7491 0.2132 0.8646 0.057 Uiso calc PR 0.400(6) 1 A 2
    C C8' 0.7444(4) 0.3302(5) 0.8016(3) 0.0445(15) Uani d PD 0.400(6) 1 A 2
    H H8' 0.7598 0.3918 0.8032 0.053 Uiso calc PR 0.400(6) 1 A 2
    C C9 0.69711(17) 0.2822(3) 0.72359(16) 0.0918(11) Uani d . 1 1 . .
    C C10 0.66142(18) 0.2018(3) 0.69138(16) 0.0870(9) Uani d . 1 1 A .
    H H10 0.6657 0.1513 0.7264 0.104 Uiso calc R 1 1 . .
    C C11 0.61969(17) 0.1909(2) 0.61056(15) 0.0768(7) Uani d . 1 1 . .
    H H11 0.5962 0.1341 0.5925 0.092 Uiso calc R 1 1 A .
    C C12 0.61162(15) 0.26392(17) 0.55440(13) 0.0611(6) Uani d . 1 1 A .
    C C13 0.64847(15) 0.34740(18) 0.58505(15) 0.0668(6) Uani d . 1 1 . .
    H H13 0.6452 0.3978 0.5501 0.080 Uiso calc R 1 1 A .
    C C14 0.68982(15) 0.3550(2) 0.66746(18) 0.0845(9) Uani d . 1 1 A .
    H H14 0.7140 0.4113 0.6865 0.101 Uiso calc R 1 1 . .
    C C15 0.55776(18) 0.32915(19) 0.41559(15) 0.0742(7) Uani d . 1 1 A .
    H H15A 0.5491 0.3052 0.3596 0.089 Uiso calc R 1 1 . .
    H H15B 0.6109 0.3660 0.4253 0.089 Uiso calc R 1 1 . .
    C C16 0.4805(2) 0.3897(2) 0.4224(2) 0.1008(10) Uani d . 1 1 . .
    H H16A 0.4272 0.3542 0.4108 0.151 Uiso calc R 1 1 . .
    H H16B 0.4763 0.4389 0.3832 0.151 Uiso calc R 1 1 . .
    H H16C 0.4889 0.4143 0.4775 0.151 Uiso calc R 1 1 . .
    C C17 0.5069(3) 0.1801(3) 0.4512(3) 0.0483(11) Uani d P 0.600(6) 1 A 1
    H H17A 0.4569 0.2018 0.4104 0.058 Uiso calc PR 0.600(6) 1 A 1
    H H17B 0.4859 0.1604 0.4999 0.058 Uiso calc PR 0.600(6) 1 A 1
    C C18 0.5512(4) 0.0980(4) 0.4149(4) 0.0711(16) Uani d P 0.600(6) 1 A 1
    H H18A 0.5754 0.1179 0.3680 0.085 Uiso calc PR 0.600(6) 1 A 1
    H H18B 0.5986 0.0729 0.4567 0.085 Uiso calc PR 0.600(6) 1 A 1
    O O1 0.4828(8) 0.0285(7) 0.3885(6) 0.112(4) Uani d P 0.600(6) 1 A 1
    H H1E 0.4735 0.0190 0.3297 0.167 Uiso d PR 0.600(6) 1 A 1
    C C18' 0.4877(6) 0.1240(10) 0.4312(6) 0.107(4) Uani d P 0.400(6) 1 A 2
    H H18C 0.4439 0.1631 0.3974 0.128 Uiso calc PR 0.400(6) 1 A 2
    H H18D 0.4784 0.1216 0.4876 0.128 Uiso calc PR 0.400(6) 1 A 2
    C C17' 0.5706(7) 0.1467(9) 0.4270(6) 0.089(3) Uani d P 0.400(6) 1 A 2
    H H17C 0.5790 0.1506 0.3704 0.106 Uiso calc PR 0.400(6) 1 A 2
    H H17D 0.6138 0.1056 0.4588 0.106 Uiso calc PR 0.400(6) 1 A 2
    O O1' 0.4930(10) 0.0277(8) 0.3927(5) 0.076(4) Uani d P 0.400(6) 1 A 2
    H H1'2 0.4364 0.0019 0.3696 0.114 Uiso d PR 0.400(6) 1 A 2
    C C19 0.99709(15) 0.79038(18) 1.10168(12) 0.0637(6) Uani d . 1 1 . .
    H H19A 1.0595 0.8004 1.1103 0.096 Uiso calc R 1 1 . .
    H H19B 0.9858 0.7369 1.1317 0.096 Uiso calc R 1 1 . .
    H H19C 0.9696 0.8426 1.1212 0.096 Uiso calc R 1 1 . .
    C C20 0.94022(14) 0.69243(15) 0.98244(13) 0.0542(5) Uani d . 1 1 . .
    H H20 0.9492 0.6424 1.0182 0.065 Uiso calc R 1 1 . .
    C C21 0.90635(14) 0.67910(15) 0.90044(13) 0.0526(5) Uani d . 1 1 . .
    H H21 0.8929 0.6200 0.8808 0.063 Uiso calc R 1 1 . .
    C C22 0.89132(12) 0.75282(14) 0.84503(12) 0.0453(5) Uani d . 1 1 . .
    C C23 0.91638(14) 0.83908(15) 0.87844(12) 0.0526(5) Uani d . 1 1 . .
    H H23 0.9098 0.8901 0.8440 0.063 Uiso calc R 1 1 . .
    C C24 0.95045(14) 0.84912(15) 0.96132(13) 0.0551(5) Uani d . 1 1 . .
    H H24 0.9666 0.9071 0.9824 0.066 Uiso calc R 1 1 . .
    C C25 0.85149(13) 0.73746(14) 0.75868(12) 0.0478(5) Uani d . 1 1 . .
    H H25 0.8487 0.6776 0.7391 0.057 Uiso calc R 1 1 . .
    C C26 0.81846(13) 0.80381(15) 0.70526(12) 0.0491(5) Uani d . 1 1 . .
    H H26 0.8241 0.8632 0.7261 0.059 Uiso calc R 1 1 . .
    C C27 0.77504(13) 0.79460(14) 0.61922(12) 0.0471(5) Uani d . 1 1 . .
    C C28 0.76679(13) 0.71118(15) 0.57584(12) 0.0495(5) Uani d . 1 1 . .
    H H28 0.7903 0.6584 0.6035 0.059 Uiso calc R 1 1 . .
    C C29 0.72528(13) 0.70496(14) 0.49425(12) 0.0500(5) Uani d . 1 1 . .
    H H29 0.7217 0.6484 0.4678 0.060 Uiso calc R 1 1 . .
    C C30 0.68793(12) 0.78265(14) 0.44965(12) 0.0476(5) Uani d . 1 1 . .
    C C31 0.69637(14) 0.86600(15) 0.49283(13) 0.0537(5) Uani d . 1 1 . .
    H H31 0.6733 0.9191 0.4655 0.064 Uiso calc R 1 1 . .
    C C32 0.73814(14) 0.87069(15) 0.57474(13) 0.0531(5) Uani d . 1 1 . .
    H H32 0.7418 0.9271 0.6015 0.064 Uiso calc R 1 1 . .
    C C33 0.59927(15) 0.85546(17) 0.32473(14) 0.0644(6) Uani d . 1 1 . .
    H H33A 0.5737 0.8915 0.3633 0.077 Uiso calc R 1 1 . .
    H H33B 0.5515 0.8341 0.2813 0.077 Uiso calc R 1 1 . .
    C C34 0.65901(19) 0.9161(2) 0.28658(17) 0.0828(8) Uani d . 1 1 . .
    H H34A 0.7080 0.9353 0.3287 0.124 Uiso calc R 1 1 . .
    H H34B 0.6268 0.9690 0.2624 0.124 Uiso calc R 1 1 . .
    H H34C 0.6802 0.8827 0.2444 0.124 Uiso calc R 1 1 . .
    C C35 0.64478(14) 0.69331(16) 0.32029(13) 0.0564(5) Uani d . 1 1 . .
    H H35A 0.7005 0.6621 0.3392 0.068 Uiso calc R 1 1 . .
    H H35B 0.6407 0.7096 0.2625 0.068 Uiso calc R 1 1 . .
    C C36 0.57032(16) 0.62827(18) 0.32676(15) 0.0687(7) Uani d . 1 1 . .
    H H36A 0.5748 0.6106 0.3842 0.082 Uiso calc R 1 1 . .
    H H36B 0.5144 0.6592 0.3083 0.082 Uiso calc R 1 1 . .
    N N1 0.87290(11) 0.34430(13) 1.11629(10) 0.0523(4) Uani d . 1 1 A .
    N N2 0.56995(16) 0.25335(15) 0.47325(12) 0.0787(7) Uani d . 1 1 . .
    N N3 0.96098(11) 0.77709(12) 1.01264(10) 0.0490(4) Uani d . 1 1 . .
    N N4 0.64398(12) 0.77638(13) 0.36832(10) 0.0572(5) Uani d . 1 1 . .
    O O2 0.57310(12) 0.54893(12) 0.27801(11) 0.0821(6) Uani d . 1 1 . .
    H H2C 0.6205 0.5104 0.3050 0.123 Uiso d R 1 1 . .
    N N5 0.93868(15) 0.44156(15) 0.78940(13) 0.0682(6) Uani d . 1 1 . .
    N N6 0.78332(16) 0.02985(13) 0.87218(15) 0.0672(6) Uani d . 1 1 . .
    O O8 0.85952(15) 0.05457(16) 0.89505(17) 0.1168(8) Uani d . 1 1 . .
    O O4 0.94309(18) 0.37594(17) 0.74487(15) 0.1177(8) Uani d . 1 1 . .
    O O7 0.73564(19) 0.02154(17) 0.92070(18) 0.1231(9) Uani d . 1 1 . .
    O O5 0.9769(2) 0.44806(18) 0.86029(15) 0.1382(11) Uani d . 1 1 . .
    O O3 0.88408(18) 0.50073(15) 0.76188(17) 0.1210(8) Uani d . 1 1 . .
    O O6 0.75723(19) 0.01095(17) 0.79874(15) 0.1199(8) Uani d . 1 1 . .
    O O9 0.8905(2) 0.5013(2) 0.58187(15) 0.1366(10) Uani d . 1 1 . .
    H H9B 0.8821 0.4800 0.6325 0.205 Uiso d R 1 1 . .
    H H9D 0.8405 0.4921 0.5391 0.205 Uiso d R 1 1 . .
loop_
    _atom_site_aniso_label
    _atom_site_aniso_U_11
    _atom_site_aniso_U_22
    _atom_site_aniso_U_33
    _atom_site_aniso_U_12
    _atom_site_aniso_U_13
    _atom_site_aniso_U_23
    C1 0.0786(16) 0.106(2) 0.0413(12) -0.0050(15) 0.0022(11) -0.0084(13)
    C2 0.0641(14) 0.0629(15) 0.0585(14) -0.0034(11) 0.0151(11) 0.0002(11)
    C3 0.0646(15) 0.0921(19) 0.0691(17) -0.0109(14) 0.0140(12) -0.0327(15)
    C4 0.0485(13) 0.150(3) 0.0414(13) 0.0201(16) 0.0046(10) -0.0071(16)
    C5 0.0829(18) 0.109(2) 0.0580(16) 0.0209(17) 0.0048(13) 0.0295(16)
    C6 0.0754(16) 0.0599(15) 0.0729(16) 0.0041(12) 0.0062(12) 0.0064(12)
    C7 0.061(2) 0.054(3) 0.052(3) 0.0050(19) 0.008(2) 0.004(2)
    C8 0.055(2) 0.056(3) 0.056(3) 0.0024(19) 0.010(2) 0.002(2)
    C7' 0.054(3) 0.045(4) 0.039(4) 0.000(3) 0.000(3) -0.004(3)
    C8' 0.049(3) 0.047(4) 0.035(4) 0.001(3) 0.003(2) -0.005(3)
    C9 0.0524(15) 0.173(3) 0.0453(14) 0.0224(18) -0.0006(11) -0.0187(19)
    C10 0.0720(17) 0.135(3) 0.0489(14) 0.0127(17) 0.0000(12) 0.0131(16)
    C11 0.0777(16) 0.0890(19) 0.0570(14) -0.0100(14) -0.0019(12) 0.0097(13)
    C12 0.0575(13) 0.0739(16) 0.0470(12) -0.0100(11) -0.0012(10) -0.0030(11)
    C13 0.0566(13) 0.0791(17) 0.0615(14) -0.0049(12) 0.0046(11) -0.0168(12)
    C14 0.0482(13) 0.123(3) 0.0783(19) -0.0032(14) 0.0047(12) -0.0551(19)
    C15 0.0845(18) 0.0842(18) 0.0494(13) -0.0191(15) 0.0035(12) 0.0058(12)
    C16 0.093(2) 0.117(3) 0.087(2) 0.0015(19) 0.0076(17) 0.0161(19)
    C17 0.048(2) 0.047(2) 0.046(2) -0.0116(17) 0.0010(16) -0.0128(17)
    C18 0.072(4) 0.056(3) 0.083(3) -0.009(3) 0.011(3) -0.030(3)
    O1 0.132(6) 0.071(6) 0.125(6) -0.039(5) 0.010(5) -0.026(4)
    C18' 0.076(6) 0.173(13) 0.074(6) 0.018(8) 0.019(5) 0.027(7)
    C17' 0.084(6) 0.125(9) 0.060(5) 0.014(6) 0.024(4) 0.001(5)
    O1' 0.135(9) 0.053(7) 0.027(3) 0.006(6) -0.011(4) -0.003(3)
    C19 0.0610(13) 0.0891(17) 0.0378(11) -0.0066(12) 0.0027(9) -0.0020(11)
    C20 0.0587(12) 0.0544(13) 0.0489(12) 0.0007(10) 0.0097(10) 0.0067(10)
    C21 0.0598(12) 0.0481(12) 0.0493(12) -0.0021(9) 0.0094(9) -0.0014(9)
    C22 0.0443(10) 0.0515(12) 0.0421(10) 0.0020(8) 0.0135(8) -0.0019(9)
    C23 0.0647(13) 0.0490(12) 0.0444(11) -0.0019(10) 0.0119(9) 0.0017(9)
    C24 0.0644(13) 0.0525(13) 0.0478(12) -0.0047(10) 0.0104(10) -0.0048(10)
    C25 0.0517(11) 0.0515(12) 0.0409(11) -0.0009(9) 0.0116(8) -0.0063(9)
    C26 0.0522(11) 0.0527(12) 0.0432(11) -0.0019(9) 0.0116(9) -0.0063(9)
    C27 0.0452(10) 0.0548(12) 0.0413(10) -0.0006(9) 0.0089(8) -0.0029(9)
    C28 0.0493(11) 0.0518(12) 0.0458(11) 0.0028(9) 0.0063(9) 0.0012(9)
    C29 0.0514(11) 0.0491(12) 0.0478(11) -0.0025(9) 0.0062(9) -0.0058(9)
    C30 0.0439(10) 0.0539(12) 0.0440(11) -0.0029(9) 0.0067(8) -0.0008(9)
    C31 0.0589(12) 0.0506(12) 0.0493(12) 0.0049(10) 0.0058(9) 0.0040(9)
    C32 0.0595(12) 0.0491(12) 0.0498(12) 0.0011(10) 0.0095(9) -0.0051(9)
    C33 0.0611(13) 0.0721(16) 0.0528(13) 0.0033(11) -0.0051(10) 0.0043(11)
    C34 0.0906(19) 0.0825(19) 0.0718(17) -0.0043(15) 0.0082(14) 0.0177(14)
    C35 0.0587(13) 0.0676(14) 0.0415(11) -0.0068(10) 0.0072(9) -0.0032(10)
    C36 0.0617(14) 0.0813(17) 0.0605(14) -0.0140(12) 0.0068(11) -0.0096(12)
    N1 0.0501(10) 0.0636(12) 0.0421(9) 0.0016(8) 0.0067(7) -0.0010(8)
    N2 0.1049(16) 0.0694(13) 0.0487(11) -0.0279(12) -0.0153(10) 0.0027(10)
    N3 0.0475(9) 0.0600(11) 0.0391(9) -0.0025(8) 0.0074(7) -0.0001(8)
    N4 0.0635(11) 0.0592(11) 0.0439(10) -0.0003(9) -0.0003(8) -0.0005(8)
    O2 0.0864(12) 0.0730(12) 0.0745(11) -0.0102(9) -0.0126(9) -0.0143(9)
    N5 0.0845(14) 0.0557(13) 0.0615(13) -0.0127(11) 0.0085(11) 0.0031(10)
    N6 0.0795(15) 0.0393(10) 0.0782(15) 0.0004(10) 0.0051(12) -0.0024(10)
    O8 0.0925(16) 0.0859(15) 0.162(2) -0.0189(12) 0.0020(15) -0.0141(15)
    O4 0.160(2) 0.0937(17) 0.1067(17) 0.0182(15) 0.0434(16) -0.0263(14)
    O7 0.130(2) 0.1003(18) 0.157(2) -0.0055(15) 0.0733(19) -0.0217(16)
    O5 0.187(3) 0.1163(19) 0.0826(15) -0.0502(18) -0.0385(16) 0.0145(13)
    O3 0.135(2) 0.0740(14) 0.144(2) 0.0231(14) 0.0054(16) 0.0058(14)
    O6 0.165(2) 0.0971(17) 0.0860(16) -0.0138(15) -0.0022(15) 0.0021(13)
    O9 0.161(2) 0.142(2) 0.0993(17) -0.0210(19) 0.0081(16) 0.0324(16)
_geom_special_details
;
 All esds (except the esd in the dihedral angle between two l.s. planes)
 are estimated using the full covariance matrix.  The cell esds are taken
 into account individually in the estimation of esds in distances, angles
 and torsion angles; correlations between esds in cell parameters are only
 used when they are defined by crystal symmetry.  An approximate (isotropic)
 treatment of cell esds is used for estimating esds involving l.s. planes.
;
loop_
    _geom_bond_atom_site_label_1
    _geom_bond_atom_site_label_2
    _geom_bond_site_symmetry_2
    _geom_bond_distance
    _geom_bond_publ_flag
    C1 N1 . 1.468(3) ?
    C1 H1A . 0.9600 ?
    C1 H1B . 0.9600 ?
    C1 H1C . 0.9600 ?
    C2 N1 . 1.334(3) ?
    C2 C3 . 1.364(3) ?
    C2 H2 . 0.9300 ?
    C3 C4 . 1.383(4) ?
    C3 H3 . 0.9300 ?
    C4 C5 . 1.376(4) ?
    C4 C7 . 1.488(6) ?
    C4 C7' . 1.533(8) ?
    C5 C6 . 1.349(4) ?
    C5 H5 . 0.9300 ?
    C6 N1 . 1.335(3) ?
    C6 H6 . 0.9300 ?
    C7 C8 . 1.330(2) ?
    C7 H7 . 0.9300 ?
    C8 C9 . 1.502(6) ?
    C8 H8 . 0.9300 ?
    C7' C8' . 1.331(2) ?
    C7' H7' . 0.9300 ?
    C8' C9 . 1.514(7) ?
    C8' H8' . 0.9300 ?
    C9 C10 . 1.360(5) ?
    C9 C14 . 1.398(5) ?
    C10 C11 . 1.365(4) ?
    C10 H10 . 0.9300 ?
    C11 C12 . 1.400(3) ?
    C11 H11 . 0.9300 ?
    C12 N2 . 1.369(3) ?
    C12 C13 . 1.396(3) ?
    C13 C14 . 1.382(4) ?
    C13 H13 . 0.9300 ?
    C14 H14 . 0.9300 ?
    C15 N2 . 1.446(3) ?
    C15 C16 . 1.511(4) ?
    C15 H15A . 0.9700 ?
    C15 H15B . 0.9700 ?
    C16 H16A . 0.9600 ?
    C16 H16B . 0.9600 ?
    C16 H16C . 0.9600 ?
    C17 N2 . 1.444(4) ?
    C17 C18 . 1.562(8) ?
    C17 H17A . 0.9700 ?
    C17 H17B . 0.9700 ?
    C18 O1 . 1.468(11) ?
    C18 H18A . 0.9700 ?
    C18 H18B . 0.9700 ?
    O1 H1E . 0.9600 ?
    O1 H1'2 . 0.8213 ?
    C18' C17' . 1.343(15) ?
    C18' O1' . 1.552(19) ?
    C18' H18C . 0.9700 ?
    C18' H18D . 0.9700 ?
    C17' N2 . 1.735(13) ?
    C17' H17C . 0.9700 ?
    C17' H17D . 0.9700 ?
    O1' H1E . 1.0274 ?
    O1' H1'2 . 0.9600 ?
    C19 N3 . 1.472(3) ?
    C19 H19A . 0.9600 ?
    C19 H19B . 0.9600 ?
    C19 H19C . 0.9600 ?
    C20 N3 . 1.347(3) ?
    C20 C21 . 1.359(3) ?
    C20 H20 . 0.9300 ?
    C21 C22 . 1.400(3) ?
    C21 H21 . 0.9300 ?
    C22 C23 . 1.397(3) ?
    C22 C25 . 1.448(3) ?
    C23 C24 . 1.367(3) ?
    C23 H23 . 0.9300 ?
    C24 N3 . 1.338(3) ?
    C24 H24 . 0.9300 ?
    C25 C26 . 1.338(3) ?
    C25 H25 . 0.9300 ?
    C26 C27 . 1.446(3) ?
    C26 H26 . 0.9300 ?
    C27 C32 . 1.388(3) ?
    C27 C28 . 1.405(3) ?
    C28 C29 . 1.369(3) ?
    C28 H28 . 0.9300 ?
    C29 C30 . 1.410(3) ?
    C29 H29 . 0.9300 ?
    C30 N4 . 1.376(2) ?
    C30 C31 . 1.402(3) ?
    C31 C32 . 1.374(3) ?
    C31 H31 . 0.9300 ?
    C32 H32 . 0.9300 ?
    C33 N4 . 1.458(3) ?
    C33 C34 . 1.509(3) ?
    C33 H33A . 0.9700 ?
    C33 H33B . 0.9700 ?
    C34 H34A . 0.9600 ?
    C34 H34B . 0.9600 ?
    C34 H34C . 0.9600 ?
    C35 N4 . 1.450(3) ?
    C35 C36 . 1.516(3) ?
    C35 H35A . 0.9700 ?
    C35 H35B . 0.9700 ?
    C36 O2 . 1.415(3) ?
    C36 H36A . 0.9700 ?
    C36 H36B . 0.9700 ?
    O2 H2C . 0.9600 ?
    N5 O5 . 1.200(3) ?
    N5 O4 . 1.217(3) ?
    N5 O3 . 1.230(3) ?
    N6 O7 . 1.201(3) ?
    N6 O8 . 1.219(3) ?
    N6 O6 . 1.226(3) ?
    O9 H9B . 0.9240 ?
    O9 H9D . 0.9446 ?
loop_
    _geom_angle_atom_site_label_1
    _geom_angle_atom_site_label_2
    _geom_angle_atom_site_label_3
    _geom_angle_site_symmetry_1
    _geom_angle_site_symmetry_3
    _geom_angle
    _geom_angle_publ_flag
    N1 C1 H1A . . 109.5 ?
    N1 C1 H1B . . 109.5 ?
    H1A C1 H1B . . 109.5 ?
    N1 C1 H1C . . 109.5 ?
    H1A C1 H1C . . 109.5 ?
    H1B C1 H1C . . 109.5 ?
    N1 C2 C3 . . 120.3(2) ?
    N1 C2 H2 . . 119.9 ?
    C3 C2 H2 . . 119.9 ?
    C2 C3 C4 . . 121.8(3) ?
    C2 C3 H3 . . 119.1 ?
    C4 C3 H3 . . 119.1 ?
    C5 C4 C3 . . 115.4(2) ?
    C5 C4 C7 . . 106.6(3) ?
    C3 C4 C7 . . 138.0(3) ?
    C5 C4 C7' . . 143.8(3) ?
    C3 C4 C7' . . 100.8(3) ?
    C7 C4 C7' . . 37.2(2) ?
    C6 C5 C4 . . 121.7(3) ?
    C6 C5 H5 . . 119.2 ?
    C4 C5 H5 . . 119.2 ?
    N1 C6 C5 . . 121.3(3) ?
    N1 C6 H6 . . 119.3 ?
    C5 C6 H6 . . 119.3 ?
    C8 C7 C4 . . 116.3(6) ?
    C8 C7 H7 . . 121.8 ?
    C4 C7 H7 . . 121.8 ?
    C7 C8 C9 . . 118.2(6) ?
    C7 C8 H8 . . 120.9 ?
    C9 C8 H8 . . 120.9 ?
    C8' C7' C4 . . 114.6(7) ?
    C8' C7' H7' . . 122.7 ?
    C4 C7' H7' . . 122.7 ?
    C7' C8' C9 . . 113.4(7) ?
    C7' C8' H8' . . 123.3 ?
    C9 C8' H8' . . 123.3 ?
    C10 C9 C14 . . 115.3(2) ?
    C10 C9 C8 . . 108.3(3) ?
    C14 C9 C8 . . 136.3(4) ?
    C10 C9 C8' . . 144.9(4) ?
    C14 C9 C8' . . 99.7(4) ?
    C8 C9 C8' . . 36.6(2) ?
    C9 C10 C11 . . 123.7(3) ?
    C9 C10 H10 . . 118.2 ?
    C11 C10 H10 . . 118.2 ?
    C10 C11 C12 . . 121.1(3) ?
    C10 C11 H11 . . 119.5 ?
    C12 C11 H11 . . 119.5 ?
    N2 C12 C13 . . 121.9(2) ?
    N2 C12 C11 . . 121.3(2) ?
    C13 C12 C11 . . 116.8(2) ?
    C14 C13 C12 . . 119.9(3) ?
    C14 C13 H13 . . 120.0 ?
    C12 C13 H13 . . 120.0 ?
    C13 C14 C9 . . 123.2(3) ?
    C13 C14 H14 . . 118.4 ?
    C9 C14 H14 . . 118.4 ?
    N2 C15 C16 . . 113.4(2) ?
    N2 C15 H15A . . 108.9 ?
    C16 C15 H15A . . 108.9 ?
    N2 C15 H15B . . 108.9 ?
    C16 C15 H15B . . 108.9 ?
    H15A C15 H15B . . 107.7 ?
    C15 C16 H16A . . 109.5 ?
    C15 C16 H16B . . 109.5 ?
    H16A C16 H16B . . 109.5 ?
    C15 C16 H16C . . 109.5 ?
    H16A C16 H16C . . 109.5 ?
    H16B C16 H16C . . 109.5 ?
    N2 C17 C18 . . 109.7(4) ?
    N2 C17 H17A . . 109.7 ?
    C18 C17 H17A . . 109.7 ?
    N2 C17 H17B . . 109.7 ?
    C18 C17 H17B . . 109.7 ?
    H17A C17 H17B . . 108.2 ?
    O1 C18 C17 . . 107.2(7) ?
    O1 C18 H18A . . 110.3 ?
    C17 C18 H18A . . 110.3 ?
    O1 C18 H18B . . 110.3 ?
    C17 C18 H18B . . 110.3 ?
    H18A C18 H18B . . 108.5 ?
    C18 O1 H1E . . 110.4 ?
    C18 O1 H1'2 . . 164.5 ?
    H1E O1 H1'2 . . 67.0 ?
    C17' C18' O1' . . 94.0(12) ?
    C17' C18' H18C . . 112.9 ?
    O1' C18' H18C . . 112.9 ?
    C17' C18' H18D . . 112.9 ?
    O1' C18' H18D . . 112.9 ?
    H18C C18' H18D . . 110.3 ?
    C18' C17' N2 . . 96.2(10) ?
    C18' C17' H17C . . 112.5 ?
    N2 C17' H17C . . 112.5 ?
    C18' C17' H17D . . 112.5 ?
    N2 C17' H17D . . 112.5 ?
    H17C C17' H17D . . 110.0 ?
    C18' O1' H1E . . 119.6 ?
    C18' O1' H1'2 . . 113.4 ?
    H1E O1' H1'2 . . 59.7 ?
    N3 C19 H19A . . 109.5 ?
    N3 C19 H19B . . 109.5 ?
    H19A C19 H19B . . 109.5 ?
    N3 C19 H19C . . 109.5 ?
    H19A C19 H19C . . 109.5 ?
    H19B C19 H19C . . 109.5 ?
    N3 C20 C21 . . 120.86(19) ?
    N3 C20 H20 . . 119.6 ?
    C21 C20 H20 . . 119.6 ?
    C20 C21 C22 . . 121.1(2) ?
    C20 C21 H21 . . 119.4 ?
    C22 C21 H21 . . 119.4 ?
    C23 C22 C21 . . 116.14(18) ?
    C23 C22 C25 . . 123.71(18) ?
    C21 C22 C25 . . 120.15(19) ?
    C24 C23 C22 . . 120.6(2) ?
    C24 C23 H23 . . 119.7 ?
    C22 C23 H23 . . 119.7 ?
    N3 C24 C23 . . 121.2(2) ?
    N3 C24 H24 . . 119.4 ?
    C23 C24 H24 . . 119.4 ?
    C26 C25 C22 . . 124.25(19) ?
    C26 C25 H25 . . 117.9 ?
    C22 C25 H25 . . 117.9 ?
    C25 C26 C27 . . 128.0(2) ?
    C25 C26 H26 . . 116.0 ?
    C27 C26 H26 . . 116.0 ?
    C32 C27 C28 . . 116.16(17) ?
    C32 C27 C26 . . 120.12(19) ?
    C28 C27 C26 . . 123.72(19) ?
    C29 C28 C27 . . 122.16(19) ?
    C29 C28 H28 . . 118.9 ?
    C27 C28 H28 . . 118.9 ?
    C28 C29 C30 . . 121.24(19) ?
    C28 C29 H29 . . 119.4 ?
    C30 C29 H29 . . 119.4 ?
    N4 C30 C31 . . 121.85(18) ?
    N4 C30 C29 . . 121.51(18) ?
    C31 C30 C29 . . 116.63(17) ?
    C32 C31 C30 . . 121.19(19) ?
    C32 C31 H31 . . 119.4 ?
    C30 C31 H31 . . 119.4 ?
    C31 C32 C27 . . 122.6(2) ?
    C31 C32 H32 . . 118.7 ?
    C27 C32 H32 . . 118.7 ?
    N4 C33 C34 . . 113.5(2) ?
    N4 C33 H33A . . 108.9 ?
    C34 C33 H33A . . 108.9 ?
    N4 C33 H33B . . 108.9 ?
    C34 C33 H33B . . 108.9 ?
    H33A C33 H33B . . 107.7 ?
    C33 C34 H34A . . 109.5 ?
    C33 C34 H34B . . 109.5 ?
    H34A C34 H34B . . 109.5 ?
    C33 C34 H34C . . 109.5 ?
    H34A C34 H34C . . 109.5 ?
    H34B C34 H34C . . 109.5 ?
    N4 C35 C36 . . 113.20(19) ?
    N4 C35 H35A . . 108.9 ?
    C36 C35 H35A . . 108.9 ?
    N4 C35 H35B . . 108.9 ?
    C36 C35 H35B . . 108.9 ?
    H35A C35 H35B . . 107.8 ?
    O2 C36 C35 . . 111.1(2) ?
    O2 C36 H36A . . 109.4 ?
    C35 C36 H36A . . 109.4 ?
    O2 C36 H36B . . 109.4 ?
    C35 C36 H36B . . 109.4 ?
    H36A C36 H36B . . 108.0 ?
    C2 N1 C6 . . 119.5(2) ?
    C2 N1 C1 . . 120.3(2) ?
    C6 N1 C1 . . 120.2(2) ?
    C12 N2 C15 . . 121.8(2) ?
    C12 N2 C17 . . 119.3(2) ?
    C15 N2 C17 . . 114.3(2) ?
    C12 N2 C17' . . 119.1(4) ?
    C15 N2 C17' . . 114.2(3) ?
    C17 N2 C17' . . 44.7(4) ?
    C24 N3 C20 . . 119.93(17) ?
    C24 N3 C19 . . 119.88(19) ?
    C20 N3 C19 . . 120.17(18) ?
    C30 N4 C35 . . 121.94(17) ?
    C30 N4 C33 . . 121.17(18) ?
    C35 N4 C33 . . 116.75(17) ?
    C36 O2 H2C . . 109.0 ?
    O5 N5 O4 . . 124.8(3) ?
    O5 N5 O3 . . 118.0(3) ?
    O4 N5 O3 . . 116.8(2) ?
    O7 N6 O8 . . 121.0(3) ?
    O7 N6 O6 . . 120.7(3) ?
    O8 N6 O6 . . 118.3(3) ?
    H9B O9 H9D . . 112.3 ?
loop_
    _geom_hbond_atom_site_label_D
    _geom_hbond_atom_site_label_H
    _geom_hbond_atom_site_label_A
    _geom_hbond_site_symmetry_A
    _geom_hbond_distance_DH
    _geom_hbond_distance_HA
    _geom_hbond_distance_DA
    _geom_hbond_angle_DHA
    O1 H1E O2 2_645 0.96 1.83 2.719(10) 153
    O2 H2C O6 4_565 0.96 2.17 2.939(4) 137
    O2 H2C O7 4_565 0.96 2.38 3.242(3) 150
    O9 H9B O3 . 0.92 2.15 2.988(4) 151
    O9 H9B O4 . 0.92 2.43 3.214(4) 142
    O9 H9D O7 4_565 0.94 2.28 3.212(4) 170
    C1 H1B O4 4_566 0.96 2.56 3.480(4) 159
    C2 H2 O4 4_566 0.93 2.54 3.380(3) 151
    C6 H6 O5 3_767 0.93 2.47 3.204(4) 136
    C15 H15B O7 4_565 0.97 2.55 3.504(4) 168
    C19 H19A O8 3_767 0.96 2.48 3.166(3) 129
    C20 H20 O5 3_767 0.93 2.47 3.348(3) 156
    C24 H24 O9 4_576 0.93 2.58 3.215(4) 126
    C33 H33A O1 1_565 0.97 2.53 3.400(10) 149
data_Global
_journal_date_recd_electronic     2014-12-21
_journal_date_accepted     2015-01-03
_journal_name_full     'Acta Crystallographica, Section E'
_journal_year     2015
_journal_volume     71
_journal_issue      2
_journal_page_first     o111
_journal_page_last     o112
_journal_paper_category     HO
_journal_paper_doi     10.1107/S2056989015000067
_journal_coeditor_code     XU5834
_publ_contact_author
;
      Hui Zhang
      Deparment of Chemistry, Anhui University,
      Hefei 230039,
      People's Republic of China
;
_publ_contact_author_email     'chenchen_zhan@163.com'
_publ_contact_author_fax     '086 0551 5107342'
_publ_contact_author_phone     '086 0551 5108151'
_publ_section_title
;
Crystal structure of
(<i>E</i>)-4-{4-[ethyl(2-hydroxyethyl)amino]styryl}-1-methylpyridinium
nitrate hemihydrate
;
loop_
    _publ_author_name
    _publ_author_address
    'Zhang, Hui'
;     Department of Chemistry, Anhui University
      Hefei 230039
      People's Republic of China
      Key Laboratory of Functional Inorganic Materials Chemistry
      Hefei 230039
      People's Republic of China
;
    'Peng, Mu-Hua'
;     Department of Biology, Anhui University
      Hefei 230039
      People's Republic of China
      Center for Stem Cell and Translational Medicine
      School of Life Sciences
      Hefei 230039
      People's Republic of China
;
    'Wang, Xiao-Juan'
;     Department of Chemistry, Anhui University
      Hefei 230039
      People's Republic of China
      Key Laboratory of Functional Inorganic Materials Chemistry
      Hefei 230039
      People's Republic of China
;
    'Li, Xiao-Ying'
;     Department of Chemistry, Anhui University
      Hefei 230039
      People's Republic of China
      Key Laboratory of Functional Inorganic Materials Chemistry
      Hefei 230039
      People's Republic of China
;
