# Supplementary material for: Crystal structure of (E)-4-{4-[eth­yl(2-hydroxy­eth­yl)amino]­styr­yl}-1-methyl­pyridinium nitrate hemihydrate
Source: Acta Crystallogr E Crystallogr Commun. 2015 Jan 14;71(Pt 2):o111–2. doi: 10.1107/S2056989015000067 (PMC4384630; doi:10.1107/S2056989015000067)
Supplement: Supplementary file 2 [file e-71-0o111-Isup2.hkl]

#
# h,k,l, Fc-squared, Fo-squared, sigma(Fo-squared) and status flag
#
data_I
_shelx_title ' 1 in P2(1)/c'
_shelx_refln_list_code          4
_shelx_F_calc_maximum      509.99
_exptl_crystal_F_000      1512.00
_reflns_d_resolution_high  0.8347
 
loop_
 _symmetry_equiv_pos_as_xyz
 'x, y, z'
 '-x, y+1/2, -z+1/2'
 '-x, -y, -z'
 'x, -y-1/2, z-1/2'
 
_cell_length_a    15.5115
_cell_length_b    14.6022
_cell_length_c    16.4765
_cell_angle_alpha  90.000
_cell_angle_beta  101.835
_cell_angle_gamma  90.000
 
_shelx_F_squared_multiplier     1.000
 
loop_
 _refln_index_h
 _refln_index_k
 _refln_index_l
 _refln_F_squared_calc
 _refln_F_squared_meas
 _refln_F_squared_sigma
 _refln_observed_status
   2   0   0      578.56      601.66      8.08 o
   3   0   0      911.97      659.61     10.92 o
   4   0   0     2463.84     1967.60     25.16 o
   5   0   0     3098.99     2759.94     34.74 o
   6   0   0     1363.80     1135.50     15.89 o
   7   0   0       17.53       24.89      2.42 o
   8   0   0       70.38       58.34      4.37 o
   9   0   0       95.76       80.00      4.23 o
  10   0   0      389.18      368.27     15.05 o
  11   0   0      349.35      316.24      8.06 o
  12   0   0        5.51        0.00      2.11 o
  13   0   0       67.35       73.06      4.85 o
  14   0   0       64.79       72.67      5.07 o
  15   0   0       83.88       77.30     10.07 o
  16   0   0       59.38       71.91      7.03 o
  17   0   0        3.11        0.00      4.39 o
  18   0   0        1.49        0.00      7.32 o
   1   1   0      174.89      162.89      1.66 o
   2   1   0       74.40       98.66      1.49 o
   3   1   0        2.03       13.90      0.99 o
   4   1   0     8626.02     8566.23     78.61 o
   5   1   0     3405.34     3612.00     31.21 o
   6   1   0      360.27      354.37      4.82 o
   7   1   0       24.77       26.99      1.91 o
   8   1   0      269.04      270.83      4.48 o
   9   1   0       34.99       33.10      2.04 o
  10   1   0        1.91        0.00      1.22 o
  11   1   0        0.00        0.00      1.49 o
  12   1   0       15.52       11.03      2.59 o
  13   1   0       34.50       38.83      3.55 o
  14   1   0        1.29        0.00      2.20 o
  15   1   0       75.31       87.17      4.53 o
  16   1   0      171.90      176.59      6.82 o
  17   1   0       70.90       72.04      6.34 o
  18   1   0        6.33        0.00      8.24 o
   0   2   0    45748.36    47319.50   1119.93 o
   1   2   0      317.99      424.37      4.19 o
   2   2   0     3889.28     4048.10     33.96 o
   3   2   0     9678.06     8746.62     72.68 o
   4   2   0     1555.76     1770.43     17.38 o
   5   2   0     2316.11     2286.53     20.49 o
   6   2   0      917.89      779.20      9.32 o
   7   2   0      270.56      303.89      5.20 o
   8   2   0      633.66      611.49      8.34 o
   9   2   0       65.85       50.23      2.43 o
  10   2   0        0.05        0.00      1.22 o
  11   2   0       92.20       78.63      3.30 o
  12   2   0        0.45        0.75      1.57 o
  13   2   0       29.50       21.09      2.70 o
  14   2   0       14.23        9.88      2.46 o
  15   2   0       85.56       84.70      5.21 o
  16   2   0        3.75        1.46      2.91 o
  17   2   0        1.90        0.00      8.24 o
  18   2   0        0.12        9.15      5.49 o
   1   3   0     4032.13     4048.85     34.17 o
   2   3   0    35863.23    35998.45    400.24 o
   3   3   0       64.34       45.39      1.49 o
   4   3   0     5866.60     5974.45     50.53 o
   5   3   0      438.47      504.56      6.30 o
   6   3   0     1245.96     1082.54     10.96 o
   7   3   0       22.83       13.15      1.49 o
   8   3   0       21.30       38.56      2.04 o
   9   3   0     1268.07     1117.19     13.66 o
  10   3   0      167.71      159.62      6.74 o
  11   3   0        0.51        0.00      1.26 o
  12   3   0       15.84       11.15      2.20 o
  13   3   0      202.15      192.70      5.73 o
  14   3   0       48.59       43.17      3.84 o
  15   3   0        1.32        0.00      2.75 o
  16   3   0       30.37       26.62      4.23 o
  17   3   0       31.13       32.09      7.99 o
   0   4   0     4943.14     4352.61    274.03 o
   1   4   0     2976.97     3152.99     27.21 o
   2   4   0     6626.84     6541.46     55.11 o
   3   4   0     1618.50     1640.29     15.09 o
   4   4   0        3.31        1.83      0.75 o
   5   4   0      694.71      728.94      7.96 o
   6   4   0       21.17       20.47      1.49 o
   7   4   0       77.27       70.72      2.63 o
   8   4   0     2173.91     2121.34     20.18 o
   9   4   0       97.70      101.69      3.07 o
  10   4   0        0.39        3.14      1.22 o
  11   4   0       11.09       16.35      2.20 o
  12   4   0       28.77       35.61      2.86 o
  13   4   0        3.23        4.12      2.75 o
  14   4   0        0.98        5.49      2.75 o
  15   4   0       17.34       18.30      3.77 o
  16   4   0       11.69       11.59      4.23 o
  17   4   0        0.16        0.00      3.77 o
   1   5   0     2028.86     1953.08     17.62 o
   2   5   0     2447.51     2515.11     22.38 o
   3   5   0      178.96      201.40      3.43 o
   4   5   0       74.94      115.60      2.66 o
   5   5   0     1563.59     1596.07     15.43 o
   6   5   0      148.52      102.79      2.66 o
   7   5   0       26.91       33.61      1.88 o
   8   5   0     1848.86     1894.51     18.54 o
   9   5   0      161.53      202.18      4.27 o
  10   5   0      400.54      431.18      7.60 o
  11   5   0       42.77       37.59      3.66 o
  12   5   0      162.52      163.26      5.90 o
  13   5   0        2.09        0.00      2.40 o
  14   5   0        0.71        0.00      3.17 o
  15   5   0        0.01        0.00      3.43 o
  16   5   0       67.51       78.38      6.99 o
  17   5   0        0.53        5.49      4.23 o
   0   6   0     3577.23     3122.38     61.37 o
   1   6   0       42.97       39.13      1.72 o
   2   6   0      162.57      164.95      3.08 o
   3   6   0       58.31       51.51      2.49 o
   4   6   0      382.06      445.67      5.79 o
   5   6   0     1703.95     1787.39     17.04 o
   6   6   0     2456.90     2311.80     21.56 o
   7   6   0     2103.65     2145.86     20.50 o
   8   6   0       79.32       56.22      2.66 o
   9   6   0      118.04      137.52      5.55 o
  10   6   0      362.27      343.88      8.46 o
  11   6   0       36.08       29.82      3.66 o
  12   6   0        0.00        0.00      2.75 o
  13   6   0       30.94       37.50      4.85 o
  14   6   0        4.17        4.88      3.17 o
  15   6   0        0.68        0.00      3.43 o
  16   6   0        9.31        6.71      4.23 o
  17   6   0        3.22        4.98      3.96 o
   1   7   0      420.22      448.12      5.70 o
   2   7   0        1.46        4.27      0.95 o
   3   7   0     1376.48     1535.50     15.05 o
   4   7   0      300.52      339.21      4.94 o
   5   7   0       42.65       51.06      2.76 o
   6   7   0       55.91       69.11      2.93 o
   7   7   0      115.51      114.54      3.17 o
   8   7   0       85.21       85.08      4.28 o
   9   7   0      439.18      499.09      9.82 o
  10   7   0      294.91      307.19      7.93 o
  11   7   0      104.89      117.79      5.49 o
  12   7   0        1.35        2.44      3.17 o
  13   7   0       19.76       15.25      4.23 o
  14   7   0       32.59       36.79      5.28 o
  15   7   0        1.03        0.00      3.43 o
  16   7   0        0.17        0.00      3.77 o
   0   8   0      558.36      498.61      9.12 o
   1   8   0       48.33       43.07      2.18 o
   2   8   0      106.92      102.14      5.32 o
   3   8   0      296.09      324.86      5.03 o
   4   8   0      131.30      143.50      3.43 o
   5   8   0      405.10      411.83      5.99 o
   6   8   0      328.71      317.82      6.88 o
   7   8   0      537.51      515.84      9.58 o
   8   8   0       71.42       73.88      5.28 o
   9   8   0        0.61        0.00      2.50 o
  10   8   0       61.17       54.59      4.28 o
  11   8   0       21.40       27.70      4.23 o
  12   8   0        3.48        1.83      4.31 o
  13   8   0        2.32        0.00      3.17 o
  14   8   0       89.37       97.27      7.39 o
  15   8   0        9.70        7.32      6.90 o
  16   8   0        0.12        0.00      6.04 o
   1   9   0     1468.55     1422.95     14.67 o
   2   9   0       93.56      106.58      3.19 o
   3   9   0      685.23      635.87      8.05 o
   4   9   0       59.47       77.43      3.15 o
   5   9   0       45.64       66.81      3.05 o
   6   9   0      555.96      567.51     10.28 o
   7   9   0        5.16        0.46      1.83 o
   8   9   0      256.12      231.23      6.60 o
   9   9   0        0.23        1.83      2.75 o
  10   9   0        0.30        0.00      3.08 o
  11   9   0       31.45       19.90      7.82 o
  12   9   0       11.73        4.16      3.57 o
  13   9   0        3.52        0.00      3.17 o
  14   9   0        2.73        0.00      3.43 o
  15   9   0        3.73        5.10      4.51 o
   0  10   0      302.22      312.26     24.79 o
   1  10   0       24.56       18.02      1.76 o
   2  10   0      602.20      560.41      7.55 o
   3  10   0       34.56       36.03      3.17 o
   4  10   0      484.53      525.68      8.59 o
   5  10   0        0.00        1.28      3.06 o
   6  10   0      132.16      132.24      5.49 o
   7  10   0      293.26      295.33     11.10 o
   8  10   0       94.90      122.84      5.49 o
   9  10   0        6.09        4.88      4.03 o
  10  10   0        0.17        0.00      4.31 o
  11  10   0       47.64       48.57      5.28 o
  12  10   0        1.73        0.00      3.43 o
  13  10   0        0.26        0.00      3.57 o
  14  10   0        0.00        0.00      3.43 o
   1  11   0      516.82      600.70      8.30 o
   2  11   0       31.22       30.79      2.90 o
   3  11   0        0.54        0.00      2.76 o
   4  11   0      131.99      119.29      4.97 o
   5  11   0        2.93       10.07      2.75 o
   6  11   0       17.65       17.81      3.11 o
   7  11   0       40.88       48.35      4.04 o
   8  11   0       12.11        9.15      6.04 o
   9  11   0       67.14       59.27      5.28 o
  10  11   0        0.00        0.00      3.17 o
  11  11   0       10.61       23.79      4.23 o
  12  11   0        2.38        0.00      3.43 o
  13  11   0        6.62        5.75      4.51 o
  14  11   0        3.09        2.44      4.23 o
   0  12   0       35.16       18.83      3.88 o
   1  12   0      125.06      125.75      4.53 o
   2  12   0       67.67       56.02      3.54 o
   3  12   0      488.03      479.20      9.82 o
   4  12   0      904.84      975.32     15.53 o
   5  12   0      103.98      125.88     16.00 o
   6  12   0        4.77        6.96      2.91 o
   7  12   0       17.86       19.52      4.23 o
   8  12   0       46.79       38.77      4.51 o
   9  12   0       20.45       20.13      4.23 o
  10  12   0        1.90        0.00      3.17 o
  11  12   0       14.20       13.42      4.23 o
  12  12   0        1.58        2.44      4.23 o
  13  12   0        7.69        0.00      4.23 o
   1  13   0      762.20      807.95     13.90 o
   2  13   0      415.88      508.45     10.50 o
   3  13   0      437.67      503.93     10.73 o
   4  13   0      351.97      308.97      8.24 o
   5  13   0      194.99      194.20      7.32 o
   6  13   0        1.97        0.00      3.17 o
   7  13   0        4.43        0.17      3.43 o
   8  13   0       63.94       71.79      6.34 o
   9  13   0        7.13        1.83      3.43 o
  10  13   0       20.51       34.18      5.28 o
  11  13   0        4.37        0.00      3.93 o
  12  13   0        0.03        7.93      4.23 o
   0  14   0       39.22       25.81      6.41 o
   1  14   0       52.32       78.37      5.92 o
   2  14   0      126.16      130.85      6.99 o
   3  14   0      384.78      299.29      9.83 o
   4  14   0        5.68        6.49      3.43 o
   5  14   0        3.21        0.61      3.17 o
   6  14   0        0.06        1.00      4.12 o
   7  14   0        7.77        0.00      3.43 o
   8  14   0        0.73        0.00      3.43 o
   9  14   0        0.64        0.00      3.77 o
  10  14   0       12.99        9.15      4.23 o
   1  15   0        0.00        2.33      3.57 o
   2  15   0       40.96       58.14      5.58 o
   3  15   0        1.46        6.41      3.88 o
   4  15   0       31.09       54.01      6.47 o
   5  15   0       18.45       13.97      4.47 o
   6  15   0       95.98       66.13      7.71 o
   7  15   0       62.14       67.05      6.34 o
   8  15   0       12.94       25.31     10.00 o
   9  15   0        0.09        6.67      5.33 o
   0  16   0        5.94        7.32      5.49 o
   1  16   0        8.06       18.30      5.18 o
   2  16   0       22.00       15.56      6.41 o
   3  16   0        6.60        3.66      5.18 o
   4  16   0       56.78       67.77     18.30 o
   5  16   0        6.61       14.13     10.07 o
   6  16   0        5.37        9.15      8.24 o
   7  16   0       21.74       30.03      6.21 o
   1  17   0       16.14       21.96      7.32 o
   2  17   0        6.75        7.32      7.32 o
   3  17   0       10.96       10.98      7.32 o
   4  17   0        0.18        0.00      4.58 o
 -18   1   1        3.49        2.75      5.18 o
 -17   1   1        3.67        5.49      5.18 o
 -16   1   1       14.57       13.94      3.35 o
 -15   1   1       12.03        9.05      2.70 o
 -14   1   1       19.96       21.70      3.50 o
 -13   1   1       32.06       21.56      2.33 o
 -12   1   1       13.00       24.41      3.91 o
 -11   1   1       35.80       26.72      2.24 o
 -10   1   1       32.45       26.04      2.04 o
  -9   1   1      303.13      298.31      6.69 o
  -8   1   1       75.75       73.70      2.54 o
  -7   1   1      582.09      480.99      6.70 o
  -6   1   1     3104.26     3071.22     29.95 o
  -5   1   1      543.55      497.17      6.36 o
  -4   1   1     9038.03     8498.11     70.84 o
  -3   1   1      823.18      825.54      7.84 o
  -2   1   1     1987.44     2052.57     17.57 o
  -1   1   1     1405.41     1335.36     14.53 o
   0   1   1      208.62      179.87      4.56 o
   1   1   1      177.68      212.94      2.46 o
   2   1   1       51.49      128.81      1.88 o
   3   1   1     4145.52     3902.15     34.53 o
   4   1   1    10864.54    10234.03     85.31 o
   5   1   1      352.38      361.68      4.70 o
   6   1   1      231.07      229.79      4.23 o
   7   1   1      686.11      656.02      7.71 o
   8   1   1        5.90        0.00      0.90 o
   9   1   1       66.20       43.45      2.24 o
  10   1   1      211.35      204.54      4.70 o
  11   1   1      134.25      134.95      3.94 o
  12   1   1       94.30       91.54      3.66 o
  13   1   1        7.25        2.88      1.88 o
  14   1   1       20.58       17.01      2.33 o
  15   1   1       33.73       32.47      3.26 o
  16   1   1       27.98       29.12      3.84 o
  17   1   1        3.50        3.05      4.23 o
 -18   2   1        4.22        0.00      5.18 o
 -17   2   1        3.30        0.00      4.39 o
 -16   2   1       53.87       68.79      5.58 o
 -15   2   1       83.72       84.00      4.53 o
 -14   2   1       97.88      103.85      4.71 o
 -13   2   1        4.41        1.37      2.00 o
 -12   2   1        2.06        0.52      1.22 o
 -11   2   1        1.07        0.00      1.22 o
 -10   2   1      107.87       91.34      3.64 o
  -9   2   1      920.48      836.68      9.81 o
  -8   2   1     3340.87     3056.69     33.16 o
  -7   2   1      243.03      209.84      3.57 o
  -6   2   1     1869.74     1861.01     17.34 o
  -5   2   1       18.20        9.69      1.64 o
  -4   2   1    18484.48    18821.36    156.00 o
  -3   2   1     1233.82     1152.64     10.59 o
  -2   2   1     5447.76     4907.34     41.11 o
  -1   2   1        1.99        9.27      0.75 o
   0   2   1     2506.78     2775.10     23.54 o
   1   2   1        0.15        0.00      1.24 o
   2   2   1     8519.53     8776.61     72.84 o
   3   2   1     5836.18     6052.19     50.96 o
   4   2   1     1005.17     1021.09     10.09 o
   5   2   1     1297.50     1371.94     13.22 o
   6   2   1        9.80        9.71      1.06 o
   7   2   1       25.10       28.17      1.66 o
   8   2   1      945.99      938.78     11.06 o
   9   2   1        2.97        2.75      1.49 o
  10   2   1       20.29       19.51      1.76 o
  11   2   1       36.51       31.93      2.43 o
  12   2   1       86.10       80.71      3.43 o
  13   2   1       47.19       43.90      3.08 o
  14   2   1       10.32        5.03      2.75 o
  15   2   1       56.20       45.89      4.28 o
  16   2   1       39.94       47.19      4.76 o
  17   2   1        6.77       10.07      3.66 o
 -18   3   1       12.97        1.83      5.18 o
 -17   3   1        1.03        0.00      3.43 o
 -16   3   1       27.34       22.31      4.51 o
 -15   3   1       29.83       33.08      4.51 o
 -14   3   1        0.41        0.00      2.56 o
 -13   3   1       28.58       28.80      3.05 o
 -12   3   1      331.37      326.73      6.84 o
 -11   3   1       56.61       68.34      2.89 o
 -10   3   1      599.49      558.18      8.52 o
  -9   3   1       23.48       17.13      1.66 o
  -8   3   1      985.84      902.09     11.95 o
  -7   3   1        0.14        0.20      1.09 o
  -6   3   1      262.88      280.96      5.58 o
  -5   3   1     1254.08     1225.47     11.80 o
  -4   3   1     4263.52     4183.55     35.65 o
  -3   3   1    25986.78    26502.87    220.02 o
  -2   3   1    32960.45    33456.65    370.81 o
  -1   3   1     3203.80     3108.30     29.08 o
   0   3   1     7568.91     7462.71     62.23 o
   1   3   1        7.27       16.05      0.75 o
   2   3   1     1402.46     1408.14     12.96 o
   3   3   1     1111.28     1057.46     10.06 o
   4   3   1      108.13      126.28      2.66 o
   5   3   1     3932.37     3862.45     33.70 o
   6   3   1     1186.28     1025.50     10.66 o
   7   3   1       14.56       16.44      1.64 o
   8   3   1        1.10        0.00      1.06 o
   9   3   1       35.50       47.01      2.33 o
  10   3   1       86.43      104.76      3.43 o
  11   3   1      119.35       78.72      3.43 o
  12   3   1      276.86      321.34      6.15 o
  13   3   1        3.12        1.83      2.40 o
  14   3   1       31.10       35.74      3.84 o
  15   3   1        1.52        0.00      3.70 o
  16   3   1       44.91       47.55      5.80 o
  17   3   1        8.94       10.28      3.96 o
 -17   4   1        5.57        2.93      3.77 o
 -16   4   1        7.87        1.50      4.67 o
 -15   4   1       45.93       46.29      4.85 o
 -14   4   1       73.10       71.48      5.28 o
 -13   4   1        1.83        5.03      2.75 o
 -12   4   1       53.25       57.91      3.40 o
 -11   4   1       40.50       48.00      3.27 o
 -10   4   1        4.96        7.43      1.57 o
  -9   4   1      599.46      715.05      8.76 o
  -8   4   1        8.84        1.31      1.50 o
  -7   4   1       52.02       24.91      1.94 o
  -6   4   1      124.79      104.66      2.54 o
  -5   4   1      464.62      585.00      6.80 o
  -4   4   1      247.07      251.39      3.57 o
  -3   4   1     1073.17     1021.49      9.94 o
  -2   4   1    21062.24    22320.06    184.61 o
  -1   4   1     1691.14     1811.55     25.43 o
   0   4   1      243.03      323.89      4.27 o
   1   4   1      614.08      612.26      6.33 o
   2   4   1    11403.90    11734.26     97.49 o
   3   4   1     6456.71     6685.97     56.37 o
   4   4   1      327.52      360.96      4.74 o
   5   4   1       15.39       24.70      1.22 o
   6   4   1      897.27      843.01      9.29 o
   7   4   1     1722.25     1815.75     17.54 o
   8   4   1      111.08       74.25      2.66 o
   9   4   1      350.68      306.05      5.33 o
  10   4   1        1.92        3.02      1.26 o
  11   4   1       77.38       92.47      3.88 o
  12   4   1        0.01        0.00      2.40 o
  13   4   1        6.73        7.78      2.75 o
  14   4   1       94.20       87.15      5.49 o
  15   4   1        1.65        2.93      2.91 o
  16   4   1        2.37        0.00      3.17 o
  17   4   1        2.26        5.49      4.51 o
 -17   5   1       11.53        9.76      4.23 o
 -16   5   1       17.65       10.37      4.23 o
 -15   5   1        0.87        0.00      3.80 o
 -14   5   1       30.59       32.36      4.23 o
 -13   5   1       11.03       12.31      3.57 o
 -12   5   1        4.11        1.02      2.40 o
 -11   5   1       22.96       19.93      3.31 o
 -10   5   1      399.28      423.19      7.46 o
  -9   5   1       71.98       76.49      3.54 o
  -8   5   1       28.80       32.95      2.46 o
  -7   5   1     5223.33     5202.00     45.32 o
  -6   5   1      247.80      210.28      3.85 o
  -5   5   1      811.29      627.20      7.03 o
  -4   5   1      141.81      103.86      2.25 o
  -3   5   1        2.06        2.50      0.80 o
  -2   5   1     7844.94     7609.21     64.05 o
  -1   5   1     4880.92     4609.88     39.60 o
   0   5   1     2423.58     2284.12     20.50 o
   1   5   1      132.27      144.71      2.99 o
   2   5   1      156.71      145.86      2.81 o
   3   5   1     1000.68     1022.02     10.05 o
   4   5   1      754.70      900.34      9.83 o
   5   5   1        4.03        4.35      1.06 o
   6   5   1     4458.07     4162.26     36.80 o
   7   5   1      427.01      592.21      7.62 o
   8   5   1      701.52      776.07      9.33 o
   9   5   1        2.64        0.00      1.57 o
  10   5   1       19.08       12.51      2.20 o
  11   5   1      257.34      284.76      7.52 o
  12   5   1       13.70       10.16      3.96 o
  13   5   1        2.25        5.03      2.75 o
  14   5   1        2.88        0.00      2.91 o
  15   5   1        0.73        0.00      3.17 o
  16   5   1       14.69        3.66      4.31 o
  17   5   1       16.12        9.02      4.51 o
 -17   6   1       29.90       30.45      7.18 o
 -16   6   1        0.54        0.00      4.60 o
 -15   6   1        3.30        0.00      3.43 o
 -14   6   1        4.25        4.33      3.43 o
 -13   6   1       73.71       89.27      8.73 o
 -12   6   1       91.38       96.03      6.34 o
 -11   6   1        3.63        2.85      2.40 o
 -10   6   1      286.98      295.45      7.06 o
  -9   6   1      383.67      391.09      7.01 o
  -8   6   1      675.90      642.15      8.08 o
  -7   6   1       17.29       18.31      2.18 o
  -6   6   1      190.05      265.45      7.78 o
  -5   6   1       22.57       17.65      1.26 o
  -4   6   1      923.69      913.16      9.67 o
  -3   6   1      120.73      104.91      2.43 o
  -2   6   1     3113.39     3089.77     30.07 o
  -1   6   1       69.93       63.24      2.04 o
   0   6   1      209.51      199.34      3.54 o
   1   6   1      794.45      769.91      8.31 o
   2   6   1       41.35       43.64      1.77 o
   3   6   1     2015.58     2165.13     19.84 o
   4   6   1     1144.26     1207.90     13.76 o
   5   6   1       29.69       44.29      2.04 o
   6   6   1      107.99      125.37      3.17 o
   7   6   1       51.50       51.64      2.54 o
   8   6   1      240.92      289.90      7.99 o
   9   6   1        0.45        6.86      2.00 o
  10   6   1      132.26      134.57      5.49 o
  11   6   1       12.50       16.34      2.75 o
  12   6   1       49.85       42.91      3.84 o
  13   6   1        0.05        0.00      2.91 o
  14   6   1       31.11       39.91      4.85 o
  15   6   1        0.45        0.00      4.12 o
  16   6   1        0.27        0.00      3.77 o
 -16   7   1        6.72        9.15      4.23 o
 -15   7   1        0.35        0.00      3.43 o
 -14   7   1       23.02       25.40      4.23 o
 -13   7   1        4.37       10.82      3.84 o
 -12   7   1        5.60        3.05      3.74 o
 -11   7   1       28.99       35.61      4.23 o
 -10   7   1      218.58      227.09      6.90 o
  -9   7   1      175.13      148.30      5.21 o
  -8   7   1      311.60      349.33      6.49 o
  -7   7   1      478.90      569.18      8.43 o
  -6   7   1       53.30       48.95      3.61 o
  -5   7   1      537.54      587.86      7.21 o
  -4   7   1        1.19        1.53      1.29 o
  -3   7   1      190.72      190.57      3.51 o
  -2   7   1      198.22      148.68      3.40 o
  -1   7   1      219.61      198.39      3.57 o
   0   7   1      464.93      554.65      6.69 o
   1   7   1        0.12        0.00      0.75 o
   2   7   1       38.96       73.82      2.17 o
   3   7   1      996.67      920.89     10.05 o
   4   7   1     2130.53     2398.05     22.43 o
   5   7   1      817.78      828.04     10.61 o
   6   7   1       25.11       49.26      2.86 o
   7   7   1      507.93      547.21      9.12 o
   8   7   1      222.73      229.69      5.25 o
   9   7   1        7.86        2.56      3.49 o
  10   7   1       25.20       32.37      3.66 o
  11   7   1       29.07       24.20      3.35 o
  12   7   1        3.57        5.95      2.75 o
  13   7   1       30.26       23.62      4.27 o
  14   7   1        2.51        2.16      3.43 o
  15   7   1        2.80        3.84      3.77 o
  16   7   1        0.04        0.00      3.77 o
 -16   8   1        1.03        0.00      3.77 o
 -15   8   1       11.30        1.83      3.88 o
 -14   8   1       30.78       34.56      4.85 o
 -13   8   1        4.83        0.00      3.17 o
 -12   8   1      159.48      154.03      7.40 o
 -11   8   1        8.22        9.15      3.17 o
 -10   8   1      145.52      172.08      7.40 o
  -9   8   1      193.81      221.30     10.57 o
  -8   8   1        0.66        0.92      2.15 o
  -7   8   1       51.25       66.67      4.49 o
  -6   8   1      212.08      201.46      5.13 o
  -5   8   1       19.52       12.12      1.57 o
  -4   8   1      389.41      369.75      5.50 o
  -3   8   1        4.55        2.97      1.06 o
  -2   8   1      698.94      650.06     15.23 o
  -1   8   1       77.32       49.42      2.24 o
   0   8   1      179.42      130.13      3.19 o
   1   8   1     1245.08     1486.70     18.51 o
   2   8   1      609.73      620.38      7.55 o
   3   8   1     1344.44     1524.99     15.31 o
   4   8   1      149.74      163.67      3.28 o
   5   8   1      466.62      452.05      7.18 o
   6   8   1     1193.35     1114.00     13.84 o
   7   8   1       29.87       43.78      3.05 o
   8   8   1      128.42      156.39      5.49 o
   9   8   1      230.78      269.79      9.78 o
  10   8   1       72.36       76.16      4.58 o
  11   8   1        2.61        0.92      2.75 o
  12   8   1       30.92       26.74      3.84 o
  13   8   1        1.47        1.22      3.17 o
  14   8   1       19.31       18.30      4.23 o
  15   8   1       17.33        6.71      6.61 o
 -15   9   1        0.52        0.00      4.23 o
 -14   9   1       25.40       30.90      4.85 o
 -13   9   1        0.00        0.00      3.43 o
 -12   9   1        4.23        0.00      3.17 o
 -11   9   1        9.43       11.43      5.28 o
 -10   9   1       19.63        7.93      3.74 o
  -9   9   1       52.59       47.66      4.23 o
  -8   9   1      158.40      139.89      5.21 o
  -7   9   1        2.80        0.46      1.83 o
  -6   9   1       97.74       96.88      4.58 o
  -5   9   1      412.92      419.70      7.05 o
  -4   9   1      359.05      320.37      5.39 o
  -3   9   1      713.94      791.91      9.56 o
  -2   9   1      183.07      179.85      3.84 o
  -1   9   1        2.23        0.00      1.22 o
   0   9   1       91.79       80.30      2.81 o
   1   9   1     1024.24     1110.45     12.06 o
   2   9   1      603.17      592.87      7.55 o
   3   9   1      635.60      688.71     10.06 o
   4   9   1      163.69      221.30      4.96 o
   5   9   1       68.78       60.28      3.05 o
   6   9   1      971.28      992.78     12.86 o
   7   9   1       12.67       11.18      2.75 o
   8   9   1      155.11      148.85      5.49 o
   9   9   1        0.44        5.03      2.75 o
  10   9   1      159.26      164.29      6.41 o
  11   9   1        0.05        3.05      3.17 o
  12   9   1        2.88        0.61      3.17 o
  13   9   1       73.22       62.17      5.92 o
  14   9   1        2.79        0.00      3.77 o
  15   9   1        0.16        1.46      5.09 o
 -15  10   1        1.71        0.00      4.23 o
 -14  10   1        5.58        9.94      4.51 o
 -13  10   1       14.09       10.98      4.23 o
 -12  10   1       32.18       32.84      4.85 o
 -11  10   1       45.52       30.52      4.61 o
 -10  10   1        6.89        5.99      4.20 o
  -9  10   1        2.15        0.00      3.17 o
  -8  10   1       51.13       53.79      5.28 o
  -7  10   1       13.55       14.30      2.75 o
  -6  10   1       78.91       92.97      4.76 o
  -5  10   1      285.38      307.38      7.93 o
  -4  10   1        9.68       22.90      2.40 o
  -3  10   1      350.48      368.01      5.79 o
  -2  10   1        2.94        3.05      1.49 o
  -1  10   1      242.24      195.83      6.29 o
   0  10   1       11.16       21.35      1.88 o
   1  10   1     1124.84     1135.47     12.51 o
   2  10   1      871.77      857.50     12.77 o
   3  10   1      144.21      148.02      4.53 o
   4  10   1       19.64       17.34      2.29 o
   5  10   1        0.13        0.00      1.64 o
   6  10   1        0.05        0.00      2.79 o
   7  10   1       95.88       87.73      6.83 o
   8  10   1        0.04        0.00      2.75 o
   9  10   1        4.35        0.00      2.75 o
  10  10   1       22.97       31.62      6.35 o
  11  10   1       58.25       45.26      5.28 o
  12  10   1       23.70       25.88      5.24 o
  13  10   1        4.49        1.16      3.43 o
  14  10   1        2.57        7.32      6.90 o
 -14  11   1        1.78        0.00      3.77 o
 -13  11   1        0.44        0.00      3.43 o
 -12  11   1        6.08       13.42      4.23 o
 -11  11   1        2.23        0.00      3.43 o
 -10  11   1       17.06        8.89      7.70 o
  -9  11   1       42.85       54.08      5.28 o
  -8  11   1       48.62       44.10      4.85 o
  -7  11   1      160.10      149.85      7.40 o
  -6  11   1      350.18      408.91      9.15 o
  -5  11   1      170.60      171.10      6.64 o
  -4  11   1      207.77      222.32      6.60 o
  -3  11   1        7.18        1.53      3.14 o
  -2  11   1      630.57      620.61      8.51 o
  -1  11   1       45.18       47.35      2.86 o
   0  11   1      104.44      105.22      3.66 o
   1  11   1      241.96      237.18      5.36 o
   2  11   1       22.97       17.88      2.46 o
   3  11   1      365.26      336.00      6.84 o
   4  11   1       20.43       23.12      2.70 o
   5  11   1       15.78       18.03      2.75 o
   6  11   1      254.12      286.74      7.74 o
   7  11   1        1.16        0.00      2.50 o
   8  11   1       21.39       15.06      3.35 o
   9  11   1        2.22        0.00      3.17 o
  10  11   1       53.05       50.84      8.53 o
  11  11   1       12.91       15.80      5.02 o
  12  11   1       65.24       78.64      8.18 o
  13  11   1       10.14        5.49      4.23 o
 -13  12   1        3.86        1.22      4.23 o
 -12  12   1        1.57        0.00      7.55 o
 -11  12   1       16.88        6.59      3.77 o
 -10  12   1        8.94        5.49      4.23 o
  -9  12   1        9.41        9.70      3.77 o
  -8  12   1       22.34       23.08      4.58 o
  -7  12   1        3.10       11.59      4.23 o
  -6  12   1      622.85      627.77     14.07 o
  -5  12   1      493.94      494.96     10.28 o
  -4  12   1       66.48       67.02      4.58 o
  -3  12   1       61.24       66.68      4.58 o
  -2  12   1      831.98      823.40     11.87 o
  -1  12   1       15.17       14.40      3.09 o
   0  12   1       16.82       21.96      2.75 o
   1  12   1       40.56       45.18      3.40 o
   2  12   1      667.22      614.55      9.93 o
   3  12   1      202.02      164.47      5.36 o
   4  12   1      323.40      297.84      7.74 o
   5  12   1      376.73      423.68      9.15 o
   6  12   1      103.43      106.40      5.49 o
   7  12   1       32.29       33.43      3.84 o
   8  12   1       29.43       39.47      6.66 o
   9  12   1        8.82        0.17      3.43 o
  10  12   1       27.60       13.70      4.96 o
  11  12   1        1.75        0.00      3.17 o
  12  12   1        1.24        0.00      3.77 o
  13  12   1        0.33        0.00      4.23 o
 -12  13   1        4.46        1.83      4.23 o
 -11  13   1       15.58       15.30      4.51 o
 -10  13   1        2.64        0.55      3.77 o
  -9  13   1       85.06       77.26      6.81 o
  -8  13   1       38.07       43.77      5.28 o
  -7  13   1      113.85       96.78      6.34 o
  -6  13   1       92.30       94.75      6.64 o
  -5  13   1       26.75       36.73      7.74 o
  -4  13   1      185.42      220.62      8.05 o
  -3  13   1       88.95       95.59      6.34 o
  -2  13   1      895.27      954.14     24.64 o
  -1  13   1      210.17      238.98      7.06 o
   0  13   1       22.16       20.58      3.43 o
   1  13   1      532.09      542.62      9.44 o
   2  13   1        7.73        7.83      2.70 o
   3  13   1        5.39        6.14      3.11 o
   4  13   1       10.83        8.50      3.17 o
   5  13   1       59.79       75.81      4.97 o
   6  13   1        1.18        0.00      2.75 o
   7  13   1      140.57      141.34      7.40 o
   8  13   1       54.61       45.92      6.08 o
   9  13   1       17.76       10.37      4.23 o
  10  13   1        2.96        0.00      3.77 o
  11  13   1        0.01        0.00      4.23 o
 -11  14   1        4.05        0.61      4.23 o
 -10  14   1        6.68       13.99      4.51 o
  -9  14   1        3.03        2.44      4.23 o
  -8  14   1        0.06        0.00      4.20 o
  -7  14   1       12.72        6.49      4.12 o
  -6  14   1        0.39        0.00      3.17 o
  -5  14   1       57.05       38.97      4.85 o
  -4  14   1        2.96        7.32      5.18 o
  -3  14   1        0.43        0.00      3.88 o
  -2  14   1      346.17      359.63     13.19 o
  -1  14   1       81.04      121.39      6.99 o
   0  14   1      220.90      236.74      7.32 o
   1  14   1       10.87       17.60      3.70 o
   2  14   1      416.74      453.60     11.85 o
   3  14   1       23.81       32.44      3.66 o
   4  14   1       60.30       65.70      5.02 o
   5  14   1        6.93        3.05      3.17 o
   6  14   1       28.58       34.15      4.85 o
   7  14   1        0.27        2.56      3.77 o
   8  14   1       75.37       85.68      6.64 o
   9  14   1        0.24        0.00      4.23 o
  10  14   1       44.22       50.14      6.34 o
  -9  15   1       16.64       32.84      4.85 o
  -8  15   1       48.36       63.53      6.34 o
  -7  15   1       13.88        9.76      4.23 o
  -6  15   1       33.41       25.53      4.51 o
  -5  15   1       22.73       20.40      8.24 o
  -4  15   1       30.85       35.91     10.98 o
  -3  15   1      153.13      144.70      9.06 o
  -2  15   1       39.81       46.84      6.47 o
  -1  15   1       13.09        8.97      3.77 o
   0  15   1       10.80        8.24      3.88 o
   1  15   1       74.34       81.54      7.77 o
   2  15   1       24.30       37.41      4.51 o
   3  15   1        0.72        6.82      3.57 o
   4  15   1       13.23       15.48      4.55 o
   5  15   1        0.09        0.61      3.17 o
   6  15   1        9.51       12.81      4.23 o
   7  15   1       10.90        6.10      4.23 o
   8  15   1       12.24       14.25      4.51 o
   9  15   1       12.51       11.77      4.51 o
  -7  16   1       13.84       10.07      5.18 o
  -6  16   1       82.69       97.15      9.06 o
  -5  16   1        4.66       11.90      5.18 o
  -4  16   1        4.29        4.18      4.39 o
  -3  16   1       79.13       76.24      7.77 o
  -2  16   1        0.25        0.00      4.58 o
  -1  16   1       11.75        1.83      5.49 o
   0  16   1        7.13       14.64      5.49 o
   1  16   1        0.61        3.66      3.88 o
   2  16   1        1.98        1.05      5.49 o
   3  16   1        0.82        0.00      3.88 o
   4  16   1       16.02       24.58      5.49 o
   5  16   1        3.55        8.24      6.41 o
   6  16   1       26.33       14.64      4.23 o
   7  16   1        6.47       10.37      4.23 o
  -4  17   1       42.65       49.42      7.77 o
  -3  17   1       11.66        9.15      5.18 o
  -2  17   1       14.41       27.45      9.15 o
  -1  17   1       99.24      144.60     14.64 o
   0  17   1       10.37       14.64      7.32 o
   1  17   1        4.13        9.15      7.32 o
   2  17   1      136.08      135.45     14.64 o
   3  17   1        6.04       10.98      7.32 o
   4  17   1       13.91        0.00      7.32 o
 -18   0   2        3.42        0.00      7.32 o
 -17   0   2       24.58       14.64      7.32 o
 -16   0   2        8.06        0.00      3.88 o
 -15   0   2       10.38        3.66      3.88 o
 -14   0   2       15.22       25.76      5.18 o
 -13   0   2       81.03       88.53      5.28 o
 -12   0   2       81.93       62.14      4.23 o
 -11   0   2      873.56      833.53     17.71 o
 -10   0   2       78.58       78.17      4.23 o
  -9   0   2     5084.25     4840.20     60.21 o
  -8   0   2       11.41        6.10      2.11 o
  -7   0   2        1.72        6.10      2.11 o
  -6   0   2     2813.34     2593.61     32.89 o
  -5   0   2    15026.80    14805.44    214.27 o
  -4   0   2     7620.72     6970.16    102.27 o
  -3   0   2      212.53      207.15      4.40 o
  -2   0   2      114.75      192.35      3.88 o
  -1   0   2     4003.22     3362.56     53.29 o
   0   0   2     4679.12     4341.25     51.31 o
   1   0   2     7749.08     8315.73    120.55 o
   2   0   2     2460.50     2272.80     28.05 o
   3   0   2    11152.98    11697.44    137.50 o
   4   0   2     6333.64     5818.09     69.99 o
   5   0   2     5323.76     5433.73     66.15 o
   6   0   2       19.47       30.23      2.59 o
   7   0   2      268.82      226.50      5.58 o
   8   0   2        1.64        0.00      1.47 o
   9   0   2       34.52       38.32      3.17 o
  10   0   2        4.27        1.22      2.11 o
  11   0   2      385.73      438.05      9.83 o
  12   0   2     1494.70     1380.59     22.17 o
  13   0   2        2.82        2.44      3.17 o
  14   0   2       19.70       25.90      3.77 o
  15   0   2        4.72        9.32      3.43 o
  16   0   2       39.30       21.96      9.15 o
  17   0   2        3.94        0.00      7.32 o
 -18   1   2        3.30        0.00      7.32 o
 -17   1   2        1.92        0.00      3.17 o
 -16   1   2        0.44        0.61      3.17 o
 -15   1   2       10.64        9.03      2.91 o
 -14   1   2        2.81        0.00      2.20 o
 -13   1   2        5.96        5.12      2.46 o
 -12   1   2      185.17      185.08      5.97 o
 -11   1   2       29.99       21.20      2.04 o
 -10   1   2       13.33       10.41      1.74 o
  -9   1   2       41.23       38.97      2.88 o
  -8   1   2        6.44        0.00      1.36 o
  -7   1   2      553.50      519.69      6.32 o
  -6   1   2      665.00      811.38      8.31 o
  -5   1   2    53808.21    54669.89    471.83 o
  -4   1   2   260088.22   251975.67   5162.44 o
  -3   1   2    34487.71    35627.27    296.08 o
  -2   1   2      200.53      165.70      2.20 o
  -1   1   2       12.74        7.24      0.91 o
   0   1   2     4620.27     4269.36     43.72 o
   1   1   2       28.26       43.55      1.06 o
   2   1   2      853.67      747.68      7.35 o
   3   1   2     1073.14      926.77      9.99 o
   4   1   2      127.04      178.34      2.81 o
   5   1   2     1267.41     1119.49     11.32 o
   6   1   2       85.48       58.43      2.24 o
   7   1   2        0.04        1.22      0.89 o
   8   1   2        2.14        0.00      1.06 o
   9   1   2        3.63        6.41      1.49 o
  10   1   2      115.89      133.62      3.94 o
  11   1   2      133.06      150.02      5.32 o
  12   1   2      690.00      722.13      9.95 o
  13   1   2       11.54        7.80      2.33 o
  14   1   2        0.71        0.84      2.05 o
  15   1   2       45.69       38.79      4.28 o
  16   1   2       45.97       44.59      4.76 o
  17   1   2        9.61        3.66      5.18 o
 -18   2   2        0.06        5.49      5.18 o
 -17   2   2        4.49        0.00      4.39 o
 -16   2   2        0.40        0.00      3.17 o
 -15   2   2        7.70        5.03      2.75 o
 -14   2   2       39.25       26.18      3.05 o
 -13   2   2        0.28        0.00      2.00 o
 -12   2   2      175.15      172.43      5.05 o
 -11   2   2      107.64       88.31      3.19 o
 -10   2   2      236.33      261.33      5.08 o
  -9   2   2      330.90      299.47      7.25 o
  -8   2   2     4179.43     4347.17     38.40 o
  -7   2   2      290.93      313.72      4.52 o
  -6   2   2    10651.89    10351.54     86.68 o
  -5   2   2     2166.32     2200.54     19.74 o
  -4   2   2     5667.72     5673.53     47.79 o
  -3   2   2    11257.30    11760.53    107.47 o
  -2   2   2     2294.03     2502.82     23.58 o
  -1   2   2     3216.36     2825.58     24.05 o
   0   2   2    15475.44    15697.33    206.05 o
   1   2   2     5177.07     5424.56     45.60 o
   2   2   2     5153.06     5103.55     43.08 o
   3   2   2     1538.81     1294.00     12.15 o
   4   2   2        1.39        5.58      0.75 o
   5   2   2     2635.34     2757.48     24.75 o
   6   2   2       20.98       35.97      1.66 o
   7   2   2       13.31       12.01      1.49 o
   8   2   2       40.93       32.40      1.88 o
   9   2   2       89.93       95.34      3.19 o
  10   2   2      325.87      332.45      5.70 o
  11   2   2      131.45      141.86      3.94 o
  12   2   2      613.49      650.80      9.55 o
  13   2   2      169.80      175.81      4.81 o
  14   2   2       26.12       28.06      3.66 o
  15   2   2        0.48        0.00      2.75 o
  16   2   2       71.75       91.96      8.45 o
  17   2   2       16.34        6.74      3.84 o
 -18   3   2        0.02        0.00      8.24 o
 -17   3   2        1.24        0.00      4.39 o
 -16   3   2        0.45        0.00      3.17 o
 -15   3   2        0.00        0.00      2.75 o
 -14   3   2       10.78        8.42      2.91 o
 -13   3   2        1.41        1.46      2.46 o
 -12   3   2      163.85      185.35      5.20 o
 -11   3   2      162.87      165.39      4.71 o
 -10   3   2      773.42      786.61      9.52 o
  -9   3   2      435.34      517.43      7.02 o
  -8   3   2      277.47      204.26      3.85 o
  -7   3   2      197.25      204.40      3.75 o
  -6   3   2     3610.68     3538.55     31.02 o
  -5   3   2     1019.49     1053.80     10.26 o
  -4   3   2     2252.83     2210.45     21.86 o
  -3   3   2      224.78      237.08      6.32 o
  -2   3   2     5512.52     5429.68     49.97 o
  -1   3   2      558.50      540.75      6.19 o
   0   3   2     6612.66     6497.50     68.79 o
   1   3   2        1.66        0.00      0.91 o
   2   3   2     2032.42     1736.04     17.59 o
   3   3   2     1950.82     1609.92     14.83 o
   4   3   2       13.43        4.83      0.80 o
   5   3   2      940.39      815.10      8.54 o
   6   3   2      304.75      437.62      5.70 o
   7   3   2      172.83      127.99      3.07 o
   8   3   2      544.12      616.09      7.95 o
   9   3   2      286.34      218.79      4.50 o
  10   3   2      150.10      197.99      4.36 o
  11   3   2        0.33        0.00      1.76 o
  12   3   2       16.15        8.91      2.54 o
  13   3   2        0.30        0.00      3.70 o
  14   3   2        9.73        5.73      2.91 o
  15   3   2        2.48        1.10      3.96 o
  16   3   2       12.81       13.73      3.70 o
  17   3   2       25.85       29.96      4.28 o
 -17   4   2        4.93        0.33      4.39 o
 -16   4   2       10.78        6.59      3.77 o
 -15   4   2        6.23        6.49      3.43 o
 -14   4   2      229.26      230.77      9.09 o
 -13   4   2        7.30        0.92      3.70 o
 -12   4   2      187.66      218.75      5.66 o
 -11   4   2        6.17        6.05      1.86 o
 -10   4   2       33.47       62.65      3.42 o
  -9   4   2      365.94      372.37      5.59 o
  -8   4   2      909.53      913.72     10.15 o
  -7   4   2      410.27      388.95      5.39 o
  -6   4   2     1124.52     1259.12     12.33 o
  -5   4   2      501.22      494.27      6.85 o
  -4   4   2     2730.37     2877.46     28.11 o
  -3   4   2     1293.10     1128.76     10.81 o
  -2   4   2     1064.19      881.70      8.65 o
  -1   4   2     3539.68     3309.82     35.26 o
   0   4   2        5.06        4.14      0.75 o
   1   4   2     1280.44     1437.34     13.45 o
   2   4   2     1274.11     1303.28     13.61 o
   3   4   2     7540.62     7360.86     68.37 o
   4   4   2     2131.57     2385.22     21.69 o
   5   4   2     1805.65     2068.05     19.30 o
   6   4   2       61.88       39.29      1.88 o
   7   4   2       30.17       35.00      1.88 o
   8   4   2       68.09       75.61      2.80 o
   9   4   2      582.01      593.19      9.28 o
  10   4   2       21.26       15.84      1.88 o
  11   4   2       34.69       24.94      2.70 o
  12   4   2       57.61       43.70      3.66 o
  13   4   2        8.84        7.81      2.91 o
  14   4   2       20.03       15.21      3.35 o
  15   4   2        0.79        2.07      3.43 o
  16   4   2        1.84        3.24      3.35 o
  17   4   2       45.29       50.15      5.92 o
 -17   5   2        3.14        2.38      3.77 o
 -16   5   2        3.27        0.00      3.43 o
 -15   5   2        4.47        2.50      3.43 o
 -14   5   2        4.63        0.00      3.17 o
 -13   5   2       13.42       19.46      3.77 o
 -12   5   2        8.69        4.88      2.40 o
 -11   5   2        0.08        0.00      1.86 o
 -10   5   2       23.35       10.68      2.01 o
  -9   5   2       53.86       39.00      2.57 o
  -8   5   2       56.45       98.11      3.30 o
  -7   5   2        1.39        0.46      1.50 o
  -6   5   2       53.77       62.33      3.00 o
  -5   5   2       60.01       58.66      2.04 o
  -4   5   2      549.54      686.23      7.45 o
  -3   5   2      617.14      651.94      7.12 o
  -2   5   2        1.80        0.00      0.75 o
  -1   5   2       49.07       58.57      3.66 o
   0   5   2     9960.42    10104.51     84.37 o
   1   5   2    10991.52    11165.74     93.24 o
   2   5   2     2660.34     2587.46     23.23 o
   3   5   2     2610.09     3026.15     29.90 o
   4   5   2       18.84       24.57      1.64 o
   5   5   2      430.19      437.42      5.68 o
   6   5   2     1153.50     1110.80     11.76 o
   7   5   2      192.44      196.44      5.68 o
   8   5   2      247.14      243.24      4.55 o
   9   5   2       10.10        5.77      1.86 o
  10   5   2        5.65        3.66      1.86 o
  11   5   2      231.83      247.64      5.94 o
  12   5   2        1.59        4.12      2.75 o
  13   5   2       15.88       17.24      3.11 o
  14   5   2       88.31       81.68      5.49 o
  15   5   2        6.00        9.57      4.23 o
  16   5   2        1.79        0.00      5.61 o
 -17   6   2        1.75        0.00      3.43 o
 -16   6   2       25.26       17.32      6.24 o
 -15   6   2       62.14       64.89      5.58 o
 -14   6   2      143.90      142.20      6.99 o
 -13   6   2        5.42        6.71      3.17 o
 -12   6   2      130.14      133.65      6.64 o
 -11   6   2       34.84       24.07      4.23 o
 -10   6   2      227.56      165.93      4.71 o
  -9   6   2      131.53       85.80      4.60 o
  -8   6   2        1.14        2.93      1.64 o
  -7   6   2      387.51      343.09      5.12 o
  -6   6   2      166.96      184.18      3.42 o
  -5   6   2      267.07      289.15     12.38 o
  -4   6   2       15.36       18.79      1.23 o
  -3   6   2       83.88      107.52      3.07 o
  -2   6   2      551.97      667.04      8.14 o
  -1   6   2      131.06      128.04      3.10 o
   0   6   2      444.53      465.81      5.70 o
   1   6   2       63.85      108.80      2.81 o
   2   6   2       71.30       57.46      2.56 o
   3   6   2     2363.15     2252.71     23.14 o
   4   6   2     1241.76     1289.85     14.58 o
   5   6   2     4154.94     4521.31     43.93 o
   6   6   2      265.93      258.97      4.42 o
   7   6   2       99.49       96.58      3.88 o
   8   6   2       69.49       78.45      3.70 o
   9   6   2       32.05       32.77      3.13 o
  10   6   2       17.84       18.70      2.28 o
  11   6   2        1.19        3.20      2.75 o
  12   6   2       61.08       72.39      4.76 o
  13   6   2       40.87       48.12      4.58 o
  14   6   2       14.14       17.72      3.66 o
  15   6   2        1.30        9.19      3.96 o
  16   6   2       14.89       20.20      7.35 o
 -16   7   2       14.27       14.38      4.51 o
 -15   7   2        2.83        3.29      3.77 o
 -14   7   2       19.99       20.13      4.23 o
 -13   7   2        2.19        6.10      3.17 o
 -12   7   2      101.76       89.59      6.34 o
 -11   7   2      533.00      500.07     13.77 o
 -10   7   2        0.21        2.09      2.66 o
  -9   7   2       23.50       26.53      2.46 o
  -8   7   2       96.87       93.40      3.70 o
  -7   7   2        1.68        0.00      1.64 o
  -6   7   2       89.75      108.92      3.00 o
  -5   7   2        9.89        7.32      1.22 o
  -4   7   2      402.29      412.02      5.59 o
  -3   7   2      470.06      500.55      8.72 o
  -2   7   2       25.91       28.12      1.87 o
  -1   7   2      700.74      748.04      9.23 o
   0   7   2     3035.03     2920.82     26.24 o
   1   7   2        8.88       26.43      2.03 o
   2   7   2     1147.85     1270.99     12.76 o
   3   7   2     2131.77     2460.88     22.78 o
   4   7   2      673.52      688.59      9.48 o
   5   7   2      587.99      621.61      8.97 o
   6   7   2      120.71      137.94      5.01 o
   7   7   2       69.71       81.24      3.70 o
   8   7   2        3.71        3.29      1.64 o
   9   7   2        8.24        4.12      2.00 o
  10   7   2       23.37       11.63      2.91 o
  11   7   2       11.06       14.90      3.51 o
  12   7   2        1.13        0.00      2.75 o
  13   7   2        4.14        6.71      2.91 o
  14   7   2        0.31        1.50      3.43 o
  15   7   2        1.28        5.16      3.43 o
  16   7   2        0.30        0.61      4.23 o
 -16   8   2        4.38        0.00      3.77 o
 -15   8   2       30.29       38.84      5.28 o
 -14   8   2        4.82        1.22      3.17 o
 -13   8   2       11.29        8.24      3.77 o
 -12   8   2       15.18        8.82      3.43 o
 -11   8   2      129.37      149.32     12.26 o
 -10   8   2       38.50       42.43      6.55 o
  -9   8   2       57.52       47.42      4.23 o
  -8   8   2      267.20      263.44      7.06 o
  -7   8   2       94.95       76.14      3.54 o
  -6   8   2      373.41      395.06      7.01 o
  -5   8   2      587.65      621.81      7.75 o
  -4   8   2      303.07      277.97      5.10 o
  -3   8   2       10.26        1.42      0.95 o
  -2   8   2      568.18      548.98      6.99 o
  -1   8   2     1488.56     1573.46     17.20 o
   0   8   2        9.61       27.53      1.86 o
   1   8   2     1000.91     1050.28     11.31 o
   2   8   2      321.74      318.38      4.94 o
   3   8   2     1192.01     1084.31     11.47 o
   4   8   2      507.82      502.29      8.00 o
   5   8   2      162.44      160.70      4.37 o
   6   8   2        7.70       10.98      2.20 o
   7   8   2      153.36      187.91      4.96 o
   8   8   2      177.85      167.30      6.81 o
   9   8   2        0.08        0.00      2.15 o
  10   8   2      100.72       91.74      5.21 o
  11   8   2        8.35        9.61      2.75 o
  12   8   2        0.30        1.59      2.91 o
  13   8   2        7.51        6.82      3.43 o
  14   8   2       15.69       23.46      5.53 o
  15   8   2        0.84        0.00      4.23 o
 -15   9   2        3.10        2.44      4.23 o
 -14   9   2        8.30        7.93      4.23 o
 -13   9   2        5.46        0.00      3.17 o
 -12   9   2        0.34        0.00      3.17 o
 -11   9   2       40.89       36.38      6.85 o
 -10   9   2       80.41       80.34      5.58 o
  -9   9   2       20.84       29.40      4.23 o
  -8   9   2        1.05        0.00      2.43 o
  -7   9   2        0.75        0.00      1.83 o
  -6   9   2       21.06       19.86      2.46 o
  -5   9   2      290.58      277.63      6.60 o
  -4   9   2     1147.48     1149.59     13.69 o
  -3   9   2       67.53       86.34      3.15 o
  -2   9   2       17.95       12.08      1.49 o
  -1   9   2      274.83      288.15      5.66 o
   0   9   2        2.30        7.54      2.66 o
   1   9   2      196.18      168.41      3.66 o
   2   9   2      412.20      401.14      5.81 o
   3   9   2      369.24      390.58      6.69 o
   4   9   2       13.98        8.45      1.86 o
   5   9   2        0.43        3.94      1.86 o
   6   9   2        0.54        0.70      1.86 o
   7   9   2      535.63      581.04     11.20 o
   8   9   2      205.33      197.76      6.60 o
   9   9   2       71.02       63.56      4.58 o
  10   9   2        9.79       14.20      5.02 o
  11   9   2        0.48        0.00      2.75 o
  12   9   2        1.96        3.49      3.43 o
  13   9   2       20.14       25.61      4.85 o
  14   9   2        0.48        0.00      3.77 o
  15   9   2       28.80       34.53      6.53 o
 -15  10   2        1.12        1.83      4.23 o
 -14  10   2        0.20        0.00      3.43 o
 -13  10   2        6.02       10.37      4.89 o
 -12  10   2       48.96       47.28      5.28 o
 -11  10   2       37.13       42.35      6.41 o
 -10  10   2       19.46       12.45      4.83 o
  -9  10   2        0.42        0.00      3.17 o
  -8  10   2        0.07        0.00      3.51 o
  -7  10   2      111.10      102.27      9.87 o
  -6  10   2      568.27      572.50     13.48 o
  -5  10   2      652.75      733.66     14.07 o
  -4  10   2      336.14      330.64      7.24 o
  -3  10   2       95.11       94.18      3.54 o
  -2  10   2       45.36       46.64      2.33 o
  -1  10   2       84.82       91.00      3.40 o
   0  10   2       30.51       33.71      2.04 o
   1  10   2      287.87      293.23      7.66 o
   2  10   2      676.53      677.56      9.98 o
   3  10   2       37.15       42.09      2.70 o
   4  10   2       11.37        8.08      2.01 o
   5  10   2       72.99       70.53      3.54 o
   6  10   2       22.96       15.97      2.76 o
   7  10   2        1.48        0.00      2.75 o
   8  10   2        0.41        0.00      1.97 o
   9  10   2       59.23       66.03      4.58 o
  10  10   2       42.35       34.35      3.84 o
  11  10   2        1.59        0.00      3.43 o
  12  10   2        1.33        0.00      3.43 o
  13  10   2       42.60       36.39      5.28 o
  14  10   2       24.90       21.96      5.28 o
 -14  11   2        0.12        1.22      4.23 o
 -13  11   2        0.00        0.00      3.43 o
 -12  11   2        9.24        3.66      3.77 o
 -11  11   2        8.44        3.83      3.43 o
 -10  11   2       74.80       77.96      6.34 o
  -9  11   2       99.89      128.64     12.82 o
  -8  11   2      314.00      331.70     10.18 o
  -7  11   2       61.81       63.55      8.75 o
  -6  11   2      199.35      181.87      7.40 o
  -5  11   2       53.83       57.30      5.74 o
  -4  11   2        6.73        2.24      2.40 o
  -3  11   2      253.08      257.45      6.11 o
  -2  11   2      110.08       89.63      3.30 o
  -1  11   2      858.05      842.07     13.46 o
   0  11   2     1280.13     1371.70     16.50 o
   1  11   2       90.42       82.98      3.88 o
   2  11   2        8.05       12.07      2.75 o
   3  11   2      456.91      468.46      8.33 o
   4  11   2      207.95      240.23      5.87 o
   5  11   2       93.20       87.26      4.58 o
   6  11   2       46.17       49.10      4.04 o
   7  11   2       81.81       73.35      4.76 o
   8  11   2       45.24       60.17      4.58 o
   9  11   2        2.53        1.46      2.91 o
  10  11   2        3.64        1.22      4.89 o
  11  11   2        6.33        3.66      3.88 o
  12  11   2        2.46        4.21      3.77 o
  13  11   2        9.74       11.90      4.51 o
 -13  12   2       23.15       15.91      4.85 o
 -12  12   2       15.07       14.03      4.23 o
 -11  12   2        5.00        2.93      3.77 o
 -10  12   2       15.50       15.22      5.31 o
  -9  12   2       12.93       21.82      4.23 o
  -8  12   2      465.81      479.72     12.30 o
  -7  12   2       58.13       86.82      5.92 o
  -6  12   2        1.89        0.00      3.17 o
  -5  12   2     1094.03     1142.87     20.43 o
  -4  12   2      155.36      186.20      7.40 o
  -3  12   2      276.40      332.15      7.98 o
  -2  12   2      447.58      503.39     13.74 o
  -1  12   2        0.01        3.00      2.20 o
   0  12   2        0.57        1.00      2.65 o
   1  12   2      113.31      109.68      4.37 o
   2  12   2      241.99      253.91      6.54 o
   3  12   2       15.61       25.79      2.70 o
   4  12   2      137.42      149.88      5.90 o
   5  12   2        7.72        4.58      2.75 o
   6  12   2        1.01        0.00      2.75 o
   7  12   2        6.84        5.49      3.17 o
   8  12   2        0.16        0.00      2.75 o
   9  12   2        1.54        1.16      3.43 o
  10  12   2       10.93        6.59      3.77 o
  11  12   2        9.98       14.12      4.51 o
  12  12   2        1.50        0.61      4.23 o
 -12  13   2        1.76        5.49      4.51 o
 -11  13   2        2.57        0.00      6.34 o
 -10  13   2        2.45        0.00      6.59 o
  -9  13   2        1.10        2.66      3.43 o
  -8  13   2      137.65      130.76      7.70 o
  -7  13   2       45.52       34.79      7.77 o
  -6  13   2       59.34       50.94      5.28 o
  -5  13   2        5.75       14.87      5.99 o
  -4  13   2       23.66       26.81      4.51 o
  -3  13   2        0.15       10.46      4.39 o
  -2  13   2       13.56       15.74      3.77 o
  -1  13   2     2027.31     1895.49     29.23 o
   0  13   2        9.09       14.00      2.86 o
   1  13   2       40.77       50.06      3.62 o
   2  13   2       30.54       52.53      3.79 o
   3  13   2        2.03        0.12      5.02 o
   4  13   2      282.59      284.25      7.74 o
   5  13   2       33.34       34.51      5.81 o
   6  13   2        0.05        0.00      2.75 o
   7  13   2       41.68       33.61      3.89 o
   8  13   2       17.71        6.71      4.23 o
   9  13   2       13.65       11.59      4.23 o
  10  13   2        0.14        0.00      3.17 o
  11  13   2        0.21        3.05      4.23 o
 -11  14   2       19.94       17.08      5.28 o
 -10  14   2       73.12       57.36      6.34 o
  -9  14   2        2.14        0.00      3.43 o
  -8  14   2       60.79       35.36      5.28 o
  -7  14   2      135.55      152.49      8.05 o
  -6  14   2        8.26       15.40      3.77 o
  -5  14   2       78.14       78.88      7.77 o
  -4  14   2       51.18       53.33      6.47 o
  -3  14   2       95.24       97.57      7.77 o
  -2  14   2      321.83      442.77     14.84 o
  -1  14   2       25.50       23.32      4.23 o
   0  14   2        0.11        0.00      3.17 o
   1  14   2      182.08      148.04     10.04 o
   2  14   2        9.46        3.20      2.75 o
   3  14   2       66.04       75.84      4.76 o
   4  14   2        9.95        7.84      3.43 o
   5  14   2       13.03       14.64      4.23 o
   6  14   2        1.31        0.12      2.91 o
   7  14   2        7.83        7.32      3.77 o
   8  14   2       45.32       40.24      5.28 o
   9  14   2        6.65        1.22      4.23 o
  10  14   2        7.58       21.54      5.51 o
  -9  15   2        7.46       17.65      4.51 o
  -8  15   2       41.20       31.42      5.68 o
  -7  15   2        0.08        0.00      6.64 o
  -6  15   2       55.41       44.87      8.24 o
  -5  15   2       39.30       42.18      6.47 o
  -4  15   2       10.27        6.41      5.18 o
  -3  15   2       26.38       21.76      6.41 o
  -2  15   2       25.88       32.54      5.72 o
  -1  15   2       61.59       41.20      6.47 o
   0  15   2        0.57        3.05      3.17 o
   1  15   2       26.05        6.54      4.39 o
   2  15   2        1.40        6.10      3.17 o
   3  15   2        7.80       20.28      6.94 o
   4  15   2       97.54      100.06      5.68 o
   5  15   2        1.85        3.33      3.43 o
   6  15   2       30.39       22.95      4.23 o
   7  15   2       43.93       23.51      4.85 o
   8  15   2        0.00        0.00      3.77 o
  -7  16   2        0.25        2.75      5.18 o
  -6  16   2       42.03       50.48      7.77 o
  -5  16   2       11.44       14.64      5.18 o
  -4  16   2        4.33        0.92      5.18 o
  -3  16   2       50.19       59.61      7.77 o
  -2  16   2        0.90        0.00      6.41 o
  -1  16   2      103.80      120.43      9.64 o
   0  16   2       44.45       84.20     10.98 o
   1  16   2        5.67        1.83      5.49 o
   2  16   2       47.83       43.93      6.47 o
   3  16   2       56.89       61.50      7.03 o
   4  16   2        0.62        0.00      5.49 o
   5  16   2       10.49       10.98      4.23 o
   6  16   2       11.98       12.03      7.09 o
  -4  17   2        3.74        0.00      5.18 o
  -3  17   2        1.06        3.66      5.18 o
  -2  17   2        5.03        7.32      7.32 o
  -1  17   2        9.45       10.98      7.32 o
   0  17   2        1.26        7.32      7.32 o
   1  17   2        2.67       10.98      7.32 o
   2  17   2        0.78        1.83      5.49 o
   3  17   2        6.38        9.15      7.32 o
 -18   1   3        8.69       19.93      5.72 o
 -17   1   3        1.25        2.88      4.39 o
 -16   1   3        5.22        0.00      3.43 o
 -15   1   3       16.33       18.30      4.23 o
 -14   1   3      257.04      302.32      6.84 o
 -13   1   3      332.05      353.78      7.31 o
 -12   1   3      269.43      315.33      6.69 o
 -11   1   3        5.75        0.00      1.49 o
 -10   1   3      123.08      138.32      3.57 o
  -9   1   3      451.22      457.89      7.92 o
  -8   1   3     2250.13     2379.66     30.10 o
  -7   1   3     1829.41     1769.14     16.69 o
  -6   1   3      531.63      544.51      6.20 o
  -5   1   3       21.98       21.48      2.38 o
  -4   1   3     2372.68     2498.86     21.76 o
  -3   1   3      593.74      525.36      5.29 o
  -2   1   3    17355.08    17929.72    148.48 o
  -1   1   3     7871.73     7982.74     72.99 o
   0   1   3       40.58       18.38      1.11 o
   1   1   3      163.94       87.57      1.86 o
   2   1   3      130.80      194.88      2.81 o
   3   1   3     1901.92     2041.89     18.37 o
   4   1   3     1192.49     1285.00     12.60 o
   5   1   3        5.40        2.00      0.80 o
   6   1   3      396.47      407.46      5.57 o
   7   1   3       17.80       14.44      1.49 o
   8   1   3       35.34       44.27      2.33 o
   9   1   3      965.58      896.74     10.56 o
  10   1   3        8.01       13.73      1.76 o
  11   1   3        4.53       15.13      2.53 o
  12   1   3      145.66      176.42      5.90 o
  13   1   3       22.06       41.60      3.08 o
  14   1   3        0.20        0.67      2.20 o
  15   1   3       51.43       64.05      4.37 o
  16   1   3      109.25      137.50      6.82 o
  17   1   3        2.07        4.58      5.18 o
 -18   2   3        3.28        1.83      7.32 o
 -17   2   3        5.83        0.00      3.43 o
 -16   2   3       55.48       61.37      6.24 o
 -15   2   3        5.10        0.00      2.75 o
 -14   2   3        8.49        2.75      2.75 o
 -13   2   3      206.15      207.83      5.66 o
 -12   2   3      238.26      208.44      5.36 o
 -11   2   3        0.99        0.00      1.49 o
 -10   2   3       62.74       75.65      2.89 o
  -9   2   3        1.04        1.37      4.35 o
  -8   2   3      578.52      601.34      7.40 o
  -7   2   3     3220.95     3582.99     31.61 o
  -6   2   3        2.40       25.76      1.36 o
  -5   2   3     1092.26      928.01      9.03 o
  -4   2   3     4835.96     4371.02     37.20 o
  -3   2   3     6006.39     5748.89     52.95 o
  -2   2   3     2207.97     2082.55     20.06 o
  -1   2   3     2372.12     2263.30     21.57 o
   0   2   3     2033.34     2040.54     19.74 o
   1   2   3     1104.73     1028.87      9.83 o
   2   2   3      351.72      392.47      4.52 o
   3   2   3      379.31      412.71      5.08 o
   4   2   3       83.72       88.28      2.04 o
   5   2   3      400.71      393.27      5.28 o
   6   2   3      312.35      275.97      4.42 o
   7   2   3      217.78      192.05      3.75 o
   8   2   3      315.89      346.42      5.57 o
   9   2   3        0.54        0.00      1.22 o
  10   2   3       74.16       82.92      3.30 o
  11   2   3      483.41      500.26     10.86 o
  12   2   3       51.51       47.48      2.99 o
  13   2   3       10.83       14.99      2.86 o
  14   2   3       38.35       48.11      3.70 o
  15   2   3        0.52        1.44      3.11 o
  16   2   3       43.11       56.81      6.89 o
  17   2   3       53.69       62.64      5.68 o
 -18   3   3       15.20        8.24      6.41 o
 -17   3   3        1.89        0.00      4.39 o
 -16   3   3       34.94       31.51      4.85 o
 -15   3   3        1.13        0.92      2.75 o
 -14   3   3       27.93       22.76      3.66 o
 -13   3   3      250.00      213.46      6.41 o
 -12   3   3      131.86       88.45      4.09 o
 -11   3   3       64.48       69.52      3.70 o
 -10   3   3       96.62      107.20      3.07 o
  -9   3   3       71.44       76.60      2.89 o
  -8   3   3     5425.62     5225.95     45.45 o
  -7   3   3      346.25      329.21      8.95 o
  -6   3   3     3987.79     4161.12     36.02 o
  -5   3   3     9283.39     9527.17     87.97 o
  -4   3   3       56.22       61.92      2.20 o
  -3   3   3        5.10        0.00      0.82 o
  -2   3   3     4992.49     4932.82     41.68 o
  -1   3   3      458.95      430.98      6.45 o
   0   3   3     1187.85     1188.62     12.25 o
   1   3   3     2451.43     2292.15     20.40 o
   2   3   3     3462.98     3438.17     29.83 o
   3   3   3     2629.48     2710.83     24.12 o
   4   3   3      137.68       96.49      2.18 o
   5   3   3      284.14      334.15      4.74 o
   6   3   3      784.24      740.44      8.54 o
   7   3   3      132.27      160.50      3.57 o
   8   3   3       11.28       13.15      1.57 o
   9   3   3        7.14       11.38      1.76 o
  10   3   3      341.92      305.30      5.79 o
  11   3   3        9.20       12.57      2.46 o
  12   3   3        7.84        1.98      2.00 o
  13   3   3        2.89        0.00      3.73 o
  14   3   3       68.14       84.10      5.38 o
  15   3   3       67.10       59.96      4.76 o
  16   3   3      190.57      186.15      7.74 o
  17   3   3        0.15        1.83      3.66 o
 -18   4   3        3.95        0.00      5.18 o
 -17   4   3        1.38        0.00      4.16 o
 -16   4   3        6.23        0.00      3.17 o
 -15   4   3       56.75       67.00      5.58 o
 -14   4   3      181.17      200.87      6.82 o
 -13   4   3       50.91       42.12      3.84 o
 -12   4   3       56.73       48.27      3.66 o
 -11   4   3      750.47      707.39     10.61 o
 -10   4   3       46.90       36.10      2.57 o
  -9   4   3       22.00       26.66      2.69 o
  -8   4   3      806.14      735.54      8.42 o
  -7   4   3      396.48      334.64      4.48 o
  -6   4   3     1328.02     1233.61     13.70 o
  -5   4   3     1930.30     1560.53     16.71 o
  -4   4   3       25.03        5.63      0.98 o
  -3   4   3     2725.52     2587.48     22.71 o
  -2   4   3      325.45      272.52      3.80 o
  -1   4   3     2314.50     2424.27     23.63 o
   0   4   3       52.42       37.36      1.49 o
   1   4   3      206.35      174.91      3.82 o
   2   4   3      158.57      109.65      3.05 o
   3   4   3     2303.11     2482.21     24.97 o
   4   4   3      281.22      289.95      5.05 o
   5   4   3     1387.50     1440.09     14.28 o
   6   4   3       28.06       22.19      1.41 o
   7   4   3       88.06       76.34      3.14 o
   8   4   3      415.77      391.19      6.27 o
   9   4   3      412.68      374.33      6.63 o
  10   4   3       45.46       47.22      3.05 o
  11   4   3       38.27       38.31      3.05 o
  12   4   3       44.15       47.83      3.69 o
  13   4   3       46.65       41.33      4.04 o
  14   4   3       45.12       46.23      4.58 o
  15   4   3       28.95       34.23      4.58 o
  16   4   3       68.94       73.28      5.90 o
 -17   5   3       18.72       24.34      4.85 o
 -16   5   3        5.74        0.00      4.03 o
 -15   5   3        3.23        1.66      3.92 o
 -14   5   3        0.19        1.22      3.17 o
 -13   5   3      189.09      232.04      8.06 o
 -12   5   3        4.84       10.07      2.75 o
 -11   5   3      130.57      121.29      6.87 o
 -10   5   3      116.74      116.23      3.88 o
  -9   5   3       64.90       55.89      3.05 o
  -8   5   3       95.32      115.73      3.88 o
  -7   5   3      278.86      284.26      5.54 o
  -6   5   3     1654.40     1643.70     17.68 o
  -5   5   3      250.98      294.68      4.96 o
  -4   5   3     2594.30     2529.77     25.27 o
  -3   5   3      343.14      318.29      4.03 o
  -2   5   3     1745.73     2100.21     19.20 o
  -1   5   3     1061.05     1202.21     14.38 o
   0   5   3     1451.46     1464.43     13.95 o
   1   5   3      487.07      494.87      5.81 o
   2   5   3        7.42        8.79      1.64 o
   3   5   3      330.38      365.43      6.33 o
   4   5   3     1096.30      999.96     11.95 o
   5   5   3       92.19      115.89      4.34 o
   6   5   3     1279.46     1241.84     12.98 o
   7   5   3      334.62      328.66      5.73 o
   8   5   3        9.11       10.62      2.01 o
   9   5   3       99.35      114.59      3.99 o
  10   5   3       27.24       25.73      2.57 o
  11   5   3       15.06        9.61      2.52 o
  12   5   3        6.09        5.49      2.75 o
  13   5   3        6.00       12.94      3.11 o
  14   5   3      119.48      125.15      6.60 o
  15   5   3       30.86       31.27      4.04 o
  16   5   3       21.23       32.08      4.51 o
 -17   6   3        0.11        0.00      3.43 o
 -16   6   3        3.06        2.01      3.77 o
 -15   6   3       15.70       20.49      7.85 o
 -14   6   3       18.77       25.04      4.23 o
 -13   6   3       16.22       11.81      3.43 o
 -12   6   3      155.36      165.86     13.64 o
 -11   6   3      360.31      408.99      8.90 o
 -10   6   3       19.71       29.20      2.75 o
  -9   6   3       91.98       66.71      3.05 o
  -8   6   3      116.16      116.82      3.88 o
  -7   6   3      201.05      239.01      4.96 o
  -6   6   3     1035.47     1099.68     13.23 o
  -5   6   3      332.88      346.17      7.68 o
  -4   6   3     1188.65     1240.43     13.45 o
  -3   6   3       39.12       32.53      1.64 o
  -2   6   3      180.55      205.80      3.51 o
  -1   6   3     1364.29     1380.00     14.71 o
   0   6   3     6451.91     6890.60     58.72 o
   1   6   3      514.45      549.10      6.58 o
   2   6   3     3358.97     3264.51     32.23 o
   3   6   3     4158.56     4952.04     47.73 o
   4   6   3       38.61       45.01      2.79 o
   5   6   3        6.84       18.89      2.01 o
   6   6   3        0.55        5.23      1.86 o
   7   6   3      395.33      382.83      7.18 o
   8   6   3        3.12        0.92      2.10 o
   9   6   3       20.13       22.56      2.87 o
  10   6   3       95.88       93.87      3.99 o
  11   6   3        0.42        0.92      2.75 o
  12   6   3        9.19        9.79      5.81 o
  13   6   3       41.23       39.29      4.28 o
  14   6   3        0.14        0.37      2.91 o
  15   6   3       80.93       85.99      6.87 o
  16   6   3       53.00       66.57      6.64 o
 -17   7   3       18.35       20.27      4.85 o
 -16   7   3        2.39        2.93      3.77 o
 -15   7   3       18.20       19.52      4.23 o
 -14   7   3        6.71       14.03      4.23 o
 -13   7   3       75.52       63.99      6.02 o
 -12   7   3       24.26       17.41      4.96 o
 -11   7   3        8.33        6.71      3.17 o
 -10   7   3       29.23       37.37      4.53 o
  -9   7   3        2.86        1.33      1.97 o
  -8   7   3       84.74       90.53      4.66 o
  -7   7   3       29.50       38.30      2.70 o
  -6   7   3       43.17       64.65      3.05 o
  -5   7   3      564.39      577.80      7.78 o
  -4   7   3      652.56      594.26      7.12 o
  -3   7   3      717.91      598.06      7.12 o
  -2   7   3       90.36      119.31      4.45 o
  -1   7   3      373.60      396.34      6.67 o
   0   7   3     1539.16     1692.79     16.44 o
   1   7   3        5.17        8.49      1.22 o
   2   7   3     1177.04     1226.71     12.65 o
   3   7   3     1379.72     1554.40     17.53 o
   4   7   3     1786.37     2137.16     22.78 o
   5   7   3      833.71      972.82     16.49 o
   6   7   3       77.40       97.72      3.70 o
   7   7   3       93.44       85.46      4.15 o
   8   7   3       46.75       36.78      3.05 o
   9   7   3        0.28        0.00      2.42 o
  10   7   3       19.51       16.29      4.49 o
  11   7   3       43.82       36.09      3.66 o
  12   7   3        8.00        4.15      2.91 o
  13   7   3        4.95        6.14      3.11 o
  14   7   3        5.23        8.69      3.66 o
  15   7   3      133.17      165.73      8.77 o
 -16   8   3        0.24        0.00      3.77 o
 -15   8   3        0.01        0.00      3.43 o
 -14   8   3        2.99        0.00      3.77 o
 -13   8   3        3.56        0.00      3.17 o
 -12   8   3      177.49      182.46      7.71 o
 -11   8   3        5.61        0.00      3.17 o
 -10   8   3       11.79       16.89      4.65 o
  -9   8   3        1.52        0.00      2.66 o
  -8   8   3       26.54       27.43      3.11 o
  -7   8   3      232.84      219.80      5.69 o
  -6   8   3      401.68      404.96      7.01 o
  -5   8   3      139.91      121.83      6.34 o
  -4   8   3      612.31      580.67      7.35 o
  -3   8   3     1005.44     1058.06     11.53 o
  -2   8   3     1494.02     1560.89     16.83 o
  -1   8   3      290.11      415.00      6.32 o
   0   8   3      349.25      489.76      7.91 o
   1   8   3       98.35      103.92      2.89 o
   2   8   3       11.34       21.21      1.91 o
   3   8   3       74.98       80.95      3.40 o
   4   8   3       27.34       28.19      2.46 o
   5   8   3      124.74      113.94      3.89 o
   6   8   3      392.01      427.27      7.60 o
   7   8   3      410.21      356.72      7.18 o
   8   8   3       12.23       21.00      2.57 o
   9   8   3      231.07      220.63      7.06 o
  10   8   3        6.59       13.30      2.91 o
  11   8   3       34.25       35.31      3.66 o
  12   8   3        8.09        3.17      2.91 o
  13   8   3       17.17       15.51      3.96 o
  14   8   3        2.41        4.27      4.60 o
  15   8   3       53.76       60.33      6.34 o
 -15   9   3       29.97       32.45      5.28 o
 -14   9   3        0.08        0.00      3.17 o
 -13   9   3        4.92        6.59      3.77 o
 -12   9   3       28.78       27.84      4.51 o
 -11   9   3        2.79        1.83      3.88 o
 -10   9   3       46.85       50.82      5.28 o
  -9   9   3       46.38       35.61      4.23 o
  -8   9   3       90.33       76.31      5.28 o
  -7   9   3       57.08       35.83      3.70 o
  -6   9   3        5.11        3.66      1.64 o
  -5   9   3        0.36        1.57      1.74 o
  -4   9   3       34.92       24.46      2.46 o
  -3   9   3      142.84       94.93      4.95 o
  -2   9   3        3.06        0.92      1.49 o
  -1   9   3      472.38      504.18      6.83 o
   0   9   3       47.15       56.06      3.17 o
   1   9   3        7.96        4.70      1.65 o
   2   9   3       11.55       10.90      2.02 o
   3   9   3        9.15       26.87      2.87 o
   4   9   3        0.92        0.00      1.64 o
   5   9   3        0.34        2.20      1.64 o
   6   9   3       27.84       39.75      3.24 o
   7   9   3        7.77        6.16      2.20 o
   8   9   3        2.04        0.00      2.75 o
   9   9   3        7.77        9.15      2.75 o
  10   9   3       28.57       18.86      3.66 o
  11   9   3       15.77        8.50      3.43 o
  12   9   3       60.29       65.74      7.93 o
  13   9   3       37.18       47.24      6.99 o
  14   9   3       14.29       20.74      5.28 o
 -15  10   3        0.01        0.00      5.06 o
 -14  10   3        0.07        0.00      3.77 o
 -13  10   3       15.15       14.64      4.23 o
 -12  10   3        5.08        3.11      5.74 o
 -11  10   3        6.01        7.50      3.77 o
 -10  10   3        5.46        0.00      3.17 o
  -9  10   3      225.88      228.20      8.46 o
  -8  10   3      150.40      202.63      7.71 o
  -7  10   3       54.59       61.71      5.28 o
  -6  10   3      862.28      815.42     17.77 o
  -5  10   3      184.80      154.15     10.72 o
  -4  10   3      289.31      222.24      5.90 o
  -3  10   3      256.35      242.49      6.32 o
  -2  10   3        8.55       19.97      1.93 o
  -1  10   3       27.98       46.08      2.43 o
   0  10   3        0.37        0.37      1.68 o
   1  10   3        1.60        1.83      1.64 o
   2  10   3      254.05      250.41      5.53 o
   3  10   3      318.61      305.65      6.30 o
   4  10   3        2.60        3.66      1.64 o
   5  10   3        0.02        0.00      1.86 o
   6  10   3      114.59      120.07      4.71 o
   7  10   3       22.47       22.93      3.11 o
   8  10   3        3.83        0.00      2.40 o
   9  10   3        9.37        3.20      2.75 o
  10  10   3        9.90        7.06      3.70 o
  11  10   3        9.53       11.83      3.35 o
  12  10   3        2.13        6.10      4.23 o
  13  10   3       18.32       12.22      8.49 o
  14  10   3       24.46       33.93      5.58 o
 -14  11   3        3.91        0.00      4.23 o
 -13  11   3        8.40       11.37      5.27 o
 -12  11   3        9.11        2.56      3.77 o
 -11  11   3        6.18       18.91      4.23 o
 -10  11   3      405.11      439.46     11.95 o
  -9  11   3       90.45       80.65      6.34 o
  -8  11   3       64.83       45.76      5.28 o
  -7  11   3       94.33       97.32      6.54 o
  -6  11   3       39.47       48.45      4.98 o
  -5  11   3      200.12      171.91      6.99 o
  -4  11   3        3.60        2.44      2.64 o
  -3  11   3        0.14        0.00      1.74 o
  -2  11   3     1570.40     1523.74     17.94 o
  -1  11   3      177.17      188.91      5.20 o
   0  11   3      217.41      182.87      5.05 o
   1  11   3       71.35       69.14      3.66 o
   2  11   3      117.56      125.40      4.31 o
   3  11   3       46.44       38.08      3.27 o
   4  11   3        0.89        0.14      1.86 o
   5  11   3        1.59        0.00      1.86 o
   6  11   3       10.71        3.66      3.96 o
   7  11   3      212.28      208.18      6.82 o
   8  11   3       38.51       40.16      4.28 o
   9  11   3      142.51      143.10      6.60 o
  10  11   3        2.19        1.46      2.91 o
  11  11   3        1.22        0.00      3.17 o
  12  11   3        0.52        0.00      4.23 o
  13  11   3        9.96        0.61      4.60 o
 -13  12   3        7.47       11.64      4.51 o
 -12  12   3        7.04        5.49      4.31 o
 -11  12   3       64.86       51.70      5.58 o
 -10  12   3        0.90        4.83      3.43 o
  -9  12   3       91.82      103.38      6.99 o
  -8  12   3       10.69       15.25      4.23 o
  -7  12   3       58.92       62.81      5.58 o
  -6  12   3      414.04      465.37     11.95 o
  -5  12   3      243.68      285.52     16.38 o
  -4  12   3      148.96      167.01      7.25 o
  -3  12   3       23.46       41.10      4.51 o
  -2  12   3        9.25       12.16      3.11 o
  -1  12   3      260.58      260.37      6.30 o
   0  12   3        2.73        5.12      2.46 o
   1  12   3        0.89        0.00      2.21 o
   2  12   3      255.03      252.82      7.06 o
   3  12   3      309.79      261.28      6.55 o
   4  12   3       15.58       10.98      2.46 o
   5  12   3        0.00        0.00      2.40 o
   6  12   3        2.12        0.00      3.70 o
   7  12   3        1.22        0.00      2.75 o
   8  12   3       47.18       51.43      7.13 o
   9  12   3       15.48       19.31      3.66 o
  10  12   3        3.46        7.01      4.39 o
  11  12   3        5.48        5.49      3.77 o
  12  12   3        0.00        0.00      3.77 o
 -12  13   3        6.97        7.71      4.51 o
 -11  13   3       68.88       71.98      6.34 o
 -10  13   3       53.65       41.83      5.58 o
  -9  13   3        0.00        0.67      3.43 o
  -8  13   3       62.25       57.09      5.58 o
  -7  13   3        0.07       11.59      4.23 o
  -6  13   3      275.79      289.21      9.83 o
  -5  13   3        0.09        8.79      3.77 o
  -4  13   3        1.88        3.14      4.39 o
  -3  13   3      384.48      409.54     14.24 o
  -2  13   3      470.93      389.34     13.55 o
  -1  13   3       10.17        3.66      2.75 o
   0  13   3      229.98      220.04      5.87 o
   1  13   3        0.50        0.00      2.87 o
   2  13   3      155.25      136.67      5.20 o
   3  13   3       25.85       25.94      3.27 o
   4  13   3        0.96        5.49      2.75 o
   5  13   3      125.48       98.85      5.49 o
   6  13   3       33.66       22.89      3.84 o
   7  13   3       49.76       50.19      4.76 o
   8  13   3       11.57       21.81      3.84 o
   9  13   3        0.48        1.46      3.77 o
  10  13   3       56.30       53.70      5.92 o
  11  13   3        4.57        0.00      4.53 o
 -11  14   3        7.44        1.83      4.23 o
 -10  14   3        1.41        1.83      3.77 o
  -9  14   3       24.16       33.53      5.90 o
  -8  14   3       65.52       71.16      6.34 o
  -7  14   3      262.16      285.91      9.83 o
  -6  14   3       73.23       80.00      6.16 o
  -5  14   3        7.14       10.07      5.18 o
  -4  14   3      157.32      147.48      9.64 o
  -3  14   3       81.20      106.29      9.06 o
  -2  14   3      289.82      275.89     11.65 o
  -1  14   3        0.01        0.00      5.49 o
   0  14   3      103.16      100.31      6.64 o
   1  14   3        3.11        1.83      2.75 o
   2  14   3       22.60       26.56      3.40 o
   3  14   3      117.22       95.69      5.68 o
   4  14   3        0.14        0.00      3.45 o
   5  14   3        7.36        6.54      3.11 o
   6  14   3       39.09       37.22      4.58 o
   7  14   3        5.47        5.62      3.17 o
   8  14   3       13.87       21.38      4.51 o
   9  14   3        7.15        0.18      3.77 o
  -9  15   3        0.01        0.00      3.77 o
  -8  15   3        1.73        0.00      5.77 o
  -7  15   3       39.73       46.29      7.03 o
  -6  15   3        5.00        5.49      5.49 o
  -5  15   3       36.72       24.40      5.72 o
  -4  15   3       10.78       12.81      7.32 o
  -3  15   3       13.57        4.18      4.39 o
  -2  15   3       59.25       44.01      6.47 o
  -1  15   3        5.52        1.83      6.41 o
   0  15   3        7.63       11.90      8.24 o
   1  15   3       36.52       44.61      6.47 o
   2  15   3        4.83        0.92      4.58 o
   3  15   3       39.52       50.86      4.49 o
   4  15   3       23.91       25.05      4.23 o
   5  15   3        0.01        0.00      3.17 o
   6  15   3       21.15       27.99      4.49 o
   7  15   3        1.25        4.88      4.23 o
   8  15   3        0.89        3.05      7.19 o
  -7  16   3        9.36        8.24      5.18 o
  -6  16   3       15.84       40.02      7.03 o
  -5  16   3       68.21       67.16      9.15 o
  -4  16   3       16.02       13.73      5.18 o
  -3  16   3       26.61       28.40      6.47 o
  -2  16   3        1.33        0.00      8.24 o
  -1  16   3       66.89       64.22      8.24 o
   0  16   3        3.52        5.49      7.32 o
   1  16   3       17.81       31.12      9.15 o
   2  16   3        7.68       16.47      7.32 o
   3  16   3        2.42        5.49      4.39 o
   4  16   3        4.73        8.59      3.35 o
   5  16   3        4.80        8.54      4.23 o
   6  16   3       16.41       12.42      4.51 o
  -3  17   3        1.81        6.41      5.18 o
  -2  17   3        0.22        1.83      5.18 o
  -1  17   3        8.40       10.98      7.32 o
   0  17   3        0.05        3.66      7.32 o
   1  17   3        2.53        5.49      7.32 o
   2  17   3        4.17        0.00      5.49 o
 -18   0   4       14.63       16.47      7.32 o
 -17   0   4       14.39        9.15      7.32 o
 -16   0   4       51.85       76.88     10.98 o
 -15   0   4      110.38      104.34     12.81 o
 -14   0   4       11.33        4.58      3.88 o
 -13   0   4      181.44      187.64      9.06 o
 -12   0   4        2.38        0.00      2.34 o
 -11   0   4        0.10        0.46      2.70 o
 -10   0   4      484.85      417.07     19.23 o
  -9   0   4    22186.03    20907.41    304.12 o
  -8   0   4     9364.09     8582.29    127.70 o
  -7   0   4    12392.98    13405.35    195.66 o
  -6   0   4        2.04        0.00      1.63 o
  -5   0   4      216.87      168.11      4.71 o
  -4   0   4     1382.38     1500.22     24.56 o
  -3   0   4        0.35        0.00      1.06 o
  -2   0   4       67.95      105.72      2.91 o
  -1   0   4     1040.40      995.06     16.87 o
   0   0   4     2598.21     2583.94     32.28 o
   1   0   4    11293.08    10826.04    127.91 o
   2   0   4     1404.65     1295.47     17.29 o
   3   0   4     6507.45     6431.57     77.41 o
   4   0   4     1060.47     1297.02     18.33 o
   5   0   4        4.10        0.73      1.55 o
   6   0   4     1088.63     1225.75     17.93 o
   7   0   4     2908.59     2946.03     38.85 o
   8   0   4     7786.31     7851.17    118.79 o
   9   0   4       21.76       14.46      2.55 o
  10   0   4        1.52        8.69      2.34 o
  11   0   4      117.25      120.89      5.78 o
  12   0   4       11.79        8.54      3.17 o
  13   0   4      158.11      162.47      8.74 o
  14   0   4      283.30      278.66     16.49 o
  15   0   4       81.44      107.74      8.34 o
  16   0   4        9.66        5.49      7.32 o
  17   0   4       33.83       23.79      9.15 o
 -18   1   4        7.02        3.66      5.18 o
 -17   1   4        1.22        0.00      3.88 o
 -16   1   4        9.02        3.66      5.18 o
 -15   1   4      175.52      174.71      9.68 o
 -14   1   4        0.22        0.00      4.01 o
 -13   1   4      751.38      686.81     10.76 o
 -12   1   4      102.73      106.23      4.37 o
 -11   1   4       11.62        4.35      1.66 o
 -10   1   4      478.56      497.94      6.79 o
  -9   1   4     6175.55     6053.11     52.38 o
  -8   1   4     2626.32     2663.51     24.33 o
  -7   1   4      609.65      741.89      8.16 o
  -6   1   4      715.86      666.85      7.41 o
  -5   1   4      208.62      185.20      2.87 o
  -4   1   4     1896.46     2072.99     18.59 o
  -3   1   4      789.81      805.51      8.06 o
  -2   1   4     1429.51     1225.92     12.44 o
  -1   1   4     7206.06     6991.39     58.65 o
   0   1   4    12428.60    12127.40    100.72 o
   1   1   4    11222.66    11432.06    116.85 o
   2   1   4     1828.54     1999.78     18.37 o
   3   1   4        0.50        0.00      0.82 o
   4   1   4       69.48       58.16      2.04 o
   5   1   4      109.26       82.70      2.54 o
   6   1   4      219.52      219.00      4.37 o
   7   1   4      368.84      411.92      6.15 o
   8   1   4     2900.13     2932.52     27.72 o
   9   1   4        8.52        5.49      1.77 o
  10   1   4        4.57        4.83      1.91 o
  11   1   4        7.55        0.00      2.10 o
  12   1   4      482.90      469.79      8.02 o
  13   1   4       20.93       18.56      2.70 o
  14   1   4      140.96      153.89      5.89 o
  15   1   4        1.09        5.08      2.70 o
  16   1   4       30.04       30.34      4.85 o
  17   1   4        6.65        6.10      6.61 o
 -18   2   4       13.10        7.32      7.32 o
 -17   2   4        1.23        0.00      6.41 o
 -16   2   4        0.07        6.77      3.77 o
 -15   2   4        1.53        0.67      3.43 o
 -14   2   4       55.26       59.77      4.28 o
 -13   2   4       70.04       59.34      4.04 o
 -12   2   4      137.20      127.37      4.53 o
 -11   2   4       80.04       78.45      3.54 o
 -10   2   4      172.25      151.63      4.41 o
  -9   2   4     8634.17     8854.84     75.27 o
  -8   2   4     3575.84     3629.77     32.22 o
  -7   2   4     4294.47     4693.10     40.67 o
  -6   2   4      244.39      284.31      3.96 o
  -5   2   4       13.17       13.95      1.94 o
  -4   2   4     8206.25     8329.96     76.65 o
  -3   2   4      130.99       73.48      2.20 o
  -2   2   4      490.90      337.62      3.96 o
  -1   2   4      872.76      804.98      8.98 o
   0   2   4      826.27      741.04      9.60 o
   1   2   4      326.71      281.39      3.95 o
   2   2   4       48.96       95.38      2.62 o
   3   2   4     3765.96     3876.13     33.97 o
   4   2   4     1663.86     1731.65     16.59 o
   5   2   4     1034.12     1006.28     10.68 o
   6   2   4     2585.15     2766.89     25.60 o
   7   2   4      358.19      338.89      5.32 o
   8   2   4      278.04      324.54      5.57 o
   9   2   4        0.32        1.53      1.49 o
  10   2   4       55.87       42.11      2.81 o
  11   2   4       93.61       90.67      3.75 o
  12   2   4      106.40      105.91      5.15 o
  13   2   4       45.16       46.06      3.54 o
  14   2   4        0.50        1.44      2.57 o
  15   2   4       37.95       37.04      4.44 o
  16   2   4        4.85        3.80      3.70 o
 -18   3   4       16.90       14.64      9.15 o
 -17   3   4       28.11       31.36     10.98 o
 -16   3   4       12.02       13.60      4.51 o
 -15   3   4       10.97        7.84      3.11 o
 -14   3   4        6.83        4.15      2.91 o
 -13   3   4        0.13        0.00      2.91 o
 -12   3   4      478.36      480.04      9.58 o
 -11   3   4      432.76      416.73      9.96 o
 -10   3   4     1039.43      972.51     12.41 o
  -9   3   4     2004.68     1921.31     18.59 o
  -8   3   4     1720.43     1688.70     16.50 o
  -7   3   4      368.26      338.97      4.90 o
  -6   3   4      156.76      172.73      3.18 o
  -5   3   4     1150.90     1156.14     12.49 o
  -4   3   4      356.52      364.15      6.41 o
  -3   3   4     2048.15     1919.20     18.99 o
  -2   3   4     5315.90     5727.22     48.45 o
  -1   3   4     1214.01     1147.62     13.93 o
   0   3   4     2323.92     2123.85     21.05 o
   1   3   4    12136.38    12689.95    116.24 o
   2   3   4     1730.50     1773.45     19.60 o
   3   3   4      353.68      407.25      5.03 o
   4   3   4      199.38      176.74      3.28 o
   5   3   4      213.81      187.93      3.66 o
   6   3   4        4.33       14.57      1.22 o
   7   3   4      639.62      593.87      7.66 o
   8   3   4      418.10      398.62      6.27 o
   9   3   4       66.94       93.61      3.64 o
  10   3   4      337.20      343.10      7.01 o
  11   3   4        4.26        7.82      3.16 o
  12   3   4        5.83        5.67      2.28 o
  13   3   4       47.77       51.03      4.01 o
  14   3   4      120.93      134.90      6.82 o
  15   3   4        6.46        4.22      3.35 o
  16   3   4       34.26       30.11      4.60 o
 -18   4   4       10.55       12.81      7.32 o
 -17   4   4        0.10        0.00      4.39 o
 -16   4   4       17.39       21.26      4.23 o
 -15   4   4       49.65       43.56      4.04 o
 -14   4   4      159.20      139.59      7.93 o
 -13   4   4        8.41       12.16      3.11 o
 -12   4   4        4.43        0.00      2.38 o
 -11   4   4       81.94       82.10      4.58 o
 -10   4   4        0.32        8.83      2.59 o
  -9   4   4        2.06        5.86      1.64 o
  -8   4   4       62.09       59.35      3.05 o
  -7   4   4     2575.81     2597.38     26.39 o
  -6   4   4     1162.68     1227.70     13.84 o
  -5   4   4      158.14      168.00      3.52 o
  -4   4   4     2222.74     2255.18     22.52 o
  -3   4   4     3476.11     3248.09     28.39 o
  -2   4   4     5721.82     5383.00     46.03 o
  -1   4   4     3008.98     3010.71     28.93 o
   0   4   4       29.87       35.90      1.83 o
   1   4   4        1.16        0.61      1.18 o
   2   4   4     5465.83     6165.04     52.64 o
   3   4   4       84.21      111.14      3.27 o
   4   4   4      380.51      377.46      5.12 o
   5   4   4       90.30      111.72      3.15 o
   6   4   4      141.35      137.75      4.85 o
   7   4   4      590.59      680.09      8.42 o
   8   4   4      362.45      353.04      6.84 o
   9   4   4        0.42        2.09      1.74 o
  10   4   4       24.01       24.36      2.70 o
  11   4   4       38.88       35.77      3.15 o
  12   4   4        2.50        0.92      2.75 o
  13   4   4       24.32       28.46      3.84 o
  14   4   4       44.84       46.00      4.76 o
  15   4   4        2.61        3.94      3.35 o
  16   4   4        0.51        3.76      3.96 o
 -17   5   4       16.46       11.59      4.23 o
 -16   5   4       27.95       42.04      5.28 o
 -15   5   4       47.20       38.16      4.85 o
 -14   5   4       18.57       11.26      3.35 o
 -13   5   4        5.31        4.12      2.75 o
 -12   5   4       20.72       18.04      2.91 o
 -11   5   4       81.56       84.29      5.04 o
 -10   5   4      120.57      143.62      5.49 o
  -9   5   4      313.01      335.06      6.09 o
  -8   5   4      526.05      595.55      8.59 o
  -7   5   4      254.73      256.06      5.10 o
  -6   5   4      207.38      190.33      4.40 o
  -5   5   4      365.35      383.96      5.72 o
  -4   5   4        7.51        9.06      1.29 o
  -3   5   4      245.95      213.60      3.23 o
  -2   5   4     1641.80     1682.59     15.82 o
  -1   5   4      186.13      168.43      3.30 o
   0   5   4      797.81      917.19     10.58 o
   1   5   4      265.53      396.39      5.28 o
   2   5   4     2109.30     2268.60     23.31 o
   3   5   4       63.80       56.72      2.57 o
   4   5   4       91.03      112.13      4.26 o
   5   5   4      413.43      448.44      8.45 o
   6   5   4       32.28       49.23      2.70 o
   7   5   4       26.56       20.19      2.20 o
   8   5   4       81.55       68.39      3.96 o
   9   5   4      160.20      159.12      4.83 o
  10   5   4      192.54      205.25      6.06 o
  11   5   4       57.65       60.25      3.70 o
  12   5   4        0.79        0.00      2.57 o
  13   5   4      141.34      132.37      6.87 o
  14   5   4        0.09        0.39      3.11 o
  15   5   4      224.33      230.34      8.44 o
  16   5   4      112.85      123.29      7.66 o
 -17   6   4        7.91        6.10      4.23 o
 -16   6   4        8.71        9.33      3.77 o
 -15   6   4        0.03        1.33      3.57 o
 -14   6   4       29.73       28.16      4.51 o
 -13   6   4        5.41        9.52      3.77 o
 -12   6   4       13.73       20.83      3.11 o
 -11   6   4       19.27        4.12      2.91 o
 -10   6   4       75.60       98.92      4.58 o
  -9   6   4       20.02       31.85      3.11 o
  -8   6   4      336.10      328.26      7.32 o
  -7   6   4      280.73      283.14      6.11 o
  -6   6   4        2.47        0.31      1.29 o
  -5   6   4       73.87       98.00      3.05 o
  -4   6   4      694.59      766.38      8.27 o
  -3   6   4      658.10      653.03      7.39 o
  -2   6   4      749.15      820.51      9.75 o
  -1   6   4     1091.68     1122.60     11.64 o
   0   6   4     2818.77     3263.65     29.22 o
   1   6   4       12.02       17.37      1.26 o
   2   6   4      982.38     1063.93     12.77 o
   3   6   4       31.36       22.41      2.01 o
   4   6   4        0.04        2.56      1.64 o
   5   6   4      119.51      111.72      3.70 o
   6   6   4        5.66        0.26      1.74 o
   7   6   4       83.81       95.43      3.88 o
   8   6   4       86.75       70.01      3.70 o
   9   6   4        5.24        1.55      2.41 o
  10   6   4       57.00       39.91      3.40 o
  11   6   4        3.42       10.58      2.70 o
  12   6   4        0.43        3.42      2.91 o
  13   6   4        2.87        5.07      3.35 o
  14   6   4        1.11        0.00      3.35 o
  15   6   4       14.22       15.35      4.04 o
 -17   7   4        6.18        2.44      4.23 o
 -16   7   4       18.49       12.68      4.51 o
 -15   7   4       26.04       22.95      4.23 o
 -14   7   4        1.20        0.00      3.43 o
 -13   7   4       13.26       18.91      4.23 o
 -12   7   4       51.14       74.89      5.92 o
 -11   7   4       17.52       15.65      3.11 o
 -10   7   4       36.92       33.40      3.66 o
  -9   7   4       15.79       19.88      2.75 o
  -8   7   4      369.00      366.53      7.74 o
  -7   7   4       36.39       50.33      3.70 o
  -6   7   4     1054.30     1139.50     13.69 o
  -5   7   4      351.58      389.71      6.49 o
  -4   7   4      590.06      542.80     11.43 o
  -3   7   4      325.90      388.52      5.47 o
  -2   7   4      378.61      413.52      6.98 o
  -1   7   4       62.19       66.11      2.86 o
   0   7   4       15.97        8.57      1.26 o
   1   7   4     3906.70     3937.89     35.14 o
   2   7   4       81.69       56.67      2.70 o
   3   7   4      501.54      512.37      7.96 o
   4   7   4      200.01      200.38      5.05 o
   5   7   4        1.55        3.29      1.64 o
   6   7   4       14.20       21.35      2.46 o
   7   7   4       89.93      101.77      4.87 o
   8   7   4        0.26        0.00      1.74 o
   9   7   4        0.29        4.58      2.00 o
  10   7   4        8.08       16.75      3.08 o
  11   7   4       28.00       30.23      3.84 o
  12   7   4      130.85      127.30      6.60 o
  13   7   4       52.10       58.80      5.21 o
  14   7   4      149.51      176.54      7.90 o
  15   7   4       47.83       29.57      4.67 o
 -16   8   4       12.62        7.93      4.23 o
 -15   8   4        7.44        8.54      4.60 o
 -14   8   4       17.13       13.73      5.82 o
 -13   8   4       11.90        9.76      4.23 o
 -12   8   4       45.99       70.89      5.92 o
 -11   8   4       70.49       86.66      5.92 o
 -10   8   4       49.54       40.93      4.23 o
  -9   8   4       45.69       31.57      3.35 o
  -8   8   4        0.57        0.00      1.83 o
  -7   8   4      176.26      183.42      6.77 o
  -6   8   4      322.15      275.26     11.36 o
  -5   8   4      259.36      242.56      5.10 o
  -4   8   4       93.42      109.32      3.07 o
  -3   8   4        4.98        8.50      1.74 o
  -2   8   4      405.55      539.25      7.72 o
  -1   8   4        0.06        6.65      1.77 o
   0   8   4      697.83      698.90      8.51 o
   1   8   4     2413.20     2368.33     22.42 o
   2   8   4      330.42      347.33      8.66 o
   3   8   4        7.29       21.49      2.46 o
   4   8   4      513.92      507.04     11.51 o
   5   8   4        5.22        3.80      1.86 o
   6   8   4        9.59        7.32      2.01 o
   7   8   4       10.09       16.32      2.28 o
   8   8   4       38.08       27.45      2.86 o
   9   8   4       39.29       37.50      3.26 o
  10   8   4       11.39        5.73      2.91 o
  11   8   4       13.19        9.01      4.23 o
  12   8   4        0.10        0.00      3.11 o
  13   8   4      198.95      221.75     11.89 o
  14   8   4       17.81       20.78      4.28 o
 -15   9   4       42.38       46.88      5.92 o
 -14   9   4        0.28        0.00      3.93 o
 -13   9   4       61.81       46.01      5.28 o
 -12   9   4       68.49       58.78      5.28 o
 -11   9   4       21.57       19.05      4.23 o
 -10   9   4      674.38      706.44     15.21 o
  -9   9   4        0.87        7.32      3.17 o
  -8   9   4       49.46       39.70      5.55 o
  -7   9   4      394.98      381.88      8.66 o
  -6   9   4      318.28      287.47      7.32 o
  -5   9   4      271.82      263.39      6.82 o
  -4   9   4       54.29       35.07      3.11 o
  -3   9   4     1632.52     1517.87     19.13 o
  -2   9   4      412.44      459.03     18.12 o
  -1   9   4      155.99      190.62      4.37 o
   0   9   4      153.95      190.63      3.86 o
   1   9   4       32.38       33.16      2.57 o
   2   9   4       10.51       12.57      1.86 o
   3   9   4       41.14       46.63      4.85 o
   4   9   4       19.90       19.67      2.20 o
   5   9   4        0.47        0.00      1.64 o
   6   9   4      370.20      374.00      7.31 o
   7   9   4      248.94      246.24      6.36 o
   8   9   4       23.13       19.92      3.11 o
   9   9   4       36.58       44.99      4.28 o
  10   9   4       15.30       21.69      3.84 o
  11   9   4        7.06       11.26      3.35 o
  12   9   4      143.95      140.95      7.06 o
  13   9   4        3.75        2.75      3.66 o
  14   9   4      135.15      141.36      8.77 o
 -15  10   4        1.53        4.27      4.23 o
 -14  10   4       21.51       19.43      4.85 o
 -13  10   4       16.92       33.25      6.54 o
 -12  10   4        0.02        0.00      3.84 o
 -11  10   4        0.08        0.00      3.57 o
 -10  10   4       37.15       47.18      5.28 o
  -9  10   4       49.48       47.92      5.28 o
  -8  10   4      300.43      360.58     10.57 o
  -7  10   4       28.21       30.90      4.23 o
  -6  10   4       33.69       28.83      3.11 o
  -5  10   4      376.33      395.85      8.44 o
  -4  10   4      113.73      112.28      6.87 o
  -3  10   4        4.75        7.46      1.86 o
  -2  10   4      139.84      156.20      4.53 o
  -1  10   4      790.15      735.93      9.11 o
   0  10   4      196.25      188.94      4.83 o
   1  10   4      253.91      259.00      5.66 o
   2  10   4       24.26       17.62      2.46 o
   3  10   4       86.09       82.52      4.38 o
   4  10   4        9.77        6.25      2.01 o
   5  10   4      249.07      238.37      6.18 o
   6  10   4        6.53        5.49      2.46 o
   7  10   4        2.84        2.29      2.75 o
   8  10   4        1.87        0.00      2.75 o
   9  10   4       23.44       32.80      3.84 o
  10  10   4       20.83       16.02      3.66 o
  11  10   4        4.80        4.22      3.35 o
  12  10   4       43.82       56.99      8.79 o
  13  10   4       44.65       25.01      5.28 o
 -14  11   4        8.79       11.37      5.27 o
 -13  11   4       14.39       13.86      4.99 o
 -12  11   4       59.60       58.16      6.57 o
 -11  11   4        0.38        4.88      4.23 o
 -10  11   4      506.45      574.36     13.74 o
  -9  11   4      429.83      471.68     12.68 o
  -8  11   4      175.93      230.98      8.77 o
  -7  11   4      118.00       98.15      5.92 o
  -6  11   4        6.87        1.22      3.17 o
  -5  11   4      112.84      115.43      4.97 o
  -4  11   4      316.78      332.14      9.78 o
  -3  11   4       43.74       38.09      3.35 o
  -2  11   4        1.63        1.10      2.32 o
  -1  11   4       73.12       63.65      3.54 o
   0  11   4      275.42      244.83      5.79 o
   1  11   4        5.05        1.55      1.86 o
   2  11   4        6.13       12.43      2.20 o
   3  11   4       23.53       31.77      3.05 o
   4  11   4        0.34        0.00      1.86 o
   5  11   4      105.88       95.21      4.53 o
   6  11   4        8.49       14.25      4.08 o
   7  11   4       31.94       25.17      3.66 o
   8  11   4      113.70      124.54      6.41 o
   9  11   4      157.78      140.07      7.40 o
  10  11   4        1.34        0.00      3.11 o
  11  11   4       17.43       14.64      3.66 o
  12  11   4       35.71       34.19      5.28 o
 -13  12   4        2.17        0.00      4.23 o
 -12  12   4       16.48       12.16      6.19 o
 -11  12   4       69.16       68.48      6.34 o
 -10  12   4       15.92       16.47      4.23 o
  -9  12   4        9.36       25.02      4.60 o
  -8  12   4       52.01       57.99      5.28 o
  -7  12   4        5.05        4.33      3.43 o
  -6  12   4      223.76      245.41      8.77 o
  -5  12   4     1497.58     1402.91     23.23 o
  -4  12   4        6.09        6.32      3.43 o
  -3  12   4       42.39       36.29      5.25 o
  -2  12   4      251.74      286.30      8.77 o
  -1  12   4      217.38      187.89      7.93 o
   0  12   4       14.19       26.41      3.19 o
   1  12   4        2.22        1.65      2.15 o
   2  12   4       50.11       56.74      3.54 o
   3  12   4      171.47      160.54      5.20 o
   4  12   4      251.92      217.54      6.02 o
   5  12   4       26.49       33.15      3.84 o
   6  12   4       10.86       16.33      3.35 o
   7  12   4       11.39        9.29      3.35 o
   8  12   4       55.87       57.00      4.76 o
   9  12   4       31.98       34.24      5.66 o
  10  12   4        5.43        2.82      3.35 o
  11  12   4        0.32        0.00      3.77 o
 -12  13   4       43.67       46.67      6.34 o
 -11  13   4       15.95       33.88      5.39 o
 -10  13   4       46.04       42.78      5.28 o
  -9  13   4       25.51       12.81      4.23 o
  -8  13   4      248.72      256.87      9.51 o
  -7  13   4       23.77       27.47      4.51 o
  -6  13   4      301.38      370.50     11.24 o
  -5  13   4       40.51       59.01      7.03 o
  -4  13   4       14.77       32.97      7.32 o
  -3  13   4       37.57       22.25      5.18 o
  -2  13   4       51.69       44.09      7.80 o
  -1  13   4       52.99       66.93      5.79 o
   0  13   4        5.54        1.37      2.75 o
   1  13   4        0.04        0.00      2.56 o
   2  13   4      121.52      101.11      5.49 o
   3  13   4       23.53       24.66      3.27 o
   4  13   4       37.74       33.95      3.84 o
   5  13   4       45.54       73.96      5.21 o
   6  13   4        3.30        1.95      2.91 o
   7  13   4        0.49        0.92      2.75 o
   8  13   4        5.29        5.95      3.66 o
   9  13   4       55.80       54.96      4.97 o
  10  13   4        0.11        0.00      4.23 o
 -11  14   4        9.32        7.32      4.23 o
 -10  14   4        5.52        6.71      4.23 o
  -9  14   4        8.23       13.42      4.23 o
  -8  14   4        1.84        0.00      3.43 o
  -7  14   4        4.98        7.32      3.77 o
  -6  14   4       51.41       47.55      6.47 o
  -5  14   4      284.63      258.44     12.25 o
  -4  14   4       48.49       26.57      5.18 o
  -3  14   4        1.74        0.00      3.88 o
  -2  14   4        2.54        2.88      4.39 o
  -1  14   4        1.01        0.00      3.88 o
   0  14   4       61.11       92.05      6.64 o
   1  14   4       45.36       61.51      4.44 o
   2  14   4       18.36       16.46      2.86 o
   3  14   4        8.38        0.61      4.89 o
   4  14   4       24.43       10.07      3.70 o
   5  14   4       39.13       35.24      5.28 o
   6  14   4        0.14        0.00      2.75 o
   7  14   4       25.62       27.46      4.76 o
   8  14   4       18.89       22.24      4.28 o
   9  14   4        4.00        0.00      3.77 o
  -9  15   4        7.07        7.93      4.23 o
  -8  15   4        2.60        2.75      5.18 o
  -7  15   4       12.20       11.90      5.18 o
  -6  15   4        8.47       14.64      5.18 o
  -5  15   4       59.30       57.19      7.03 o
  -4  15   4       45.79       39.88      6.47 o
  -3  15   4        5.71        3.66      5.18 o
  -2  15   4       10.66        0.00      8.24 o
  -1  15   4       45.50       41.20      6.47 o
   0  15   4       11.35       14.64      5.18 o
   1  15   4        0.43        4.44      7.32 o
   2  15   4       12.79        7.58      4.39 o
   3  15   4        0.34        0.52      3.43 o
   4  15   4       11.86        8.54      4.23 o
   5  15   4        0.03        2.32      2.91 o
   6  15   4        0.74        0.39      3.11 o
   7  15   4       14.34       17.41      3.84 o
  -7  16   4       36.75       32.85      9.15 o
  -6  16   4        1.67        6.41      5.18 o
  -5  16   4        0.37        0.00      4.39 o
  -4  16   4        5.38        0.00      4.39 o
  -3  16   4       41.18       30.23      6.47 o
  -2  16   4        0.65        6.41      5.18 o
  -1  16   4        3.43        6.41      5.18 o
   0  16   4      135.09      169.04     12.81 o
   1  16   4        1.22        5.49      7.32 o
   2  16   4       13.49       12.81      7.32 o
   3  16   4        9.79        6.01      4.39 o
   4  16   4       50.22       36.59      5.58 o
   5  16   4        6.61        0.42      3.84 o
  -2  17   4       13.51       21.96      6.47 o
  -1  17   4       10.15       23.79      9.15 o
   0  17   4        6.41        5.49      7.32 o
   1  17   4        3.25        3.66      7.32 o
 -18   1   5        3.93        0.00      5.18 o
 -17   1   5       12.24       13.02      6.41 o
 -16   1   5       19.89       24.35      5.72 o
 -15   1   5       55.11       55.55      8.24 o
 -14   1   5        0.01        0.00      3.45 o
 -13   1   5        2.79        0.46      2.75 o
 -12   1   5       18.03       19.56      2.57 o
 -11   1   5      116.81      158.71      3.94 o
 -10   1   5        1.15        4.63      1.57 o
  -9   1   5      169.02      144.30      7.01 o
  -8   1   5     2242.44     2156.42     20.28 o
  -7   1   5       32.08       33.54      1.66 o
  -6   1   5      401.25      362.90      4.85 o
  -5   1   5     1900.12     1654.20     15.30 o
  -4   1   5     2336.23     2166.60     19.59 o
  -3   1   5     2188.13     1992.16     31.34 o
  -2   1   5      164.03      157.53      2.66 o
  -1   1   5    10407.35    10158.22     93.09 o
   0   1   5     1525.03     1718.13     15.98 o
   1   1   5     1166.67     1311.96     12.73 o
   2   1   5     3213.02     3121.36     30.79 o
   3   1   5      488.52      424.31      5.70 o
   4   1   5     1658.88     1563.59     15.47 o
   5   1   5       61.49      119.32      3.19 o
   6   1   5      236.04      235.43      4.52 o
   7   1   5      381.31      425.52      7.75 o
   8   1   5      321.25      317.60      5.57 o
   9   1   5       16.33       27.50      2.33 o
  10   1   5       23.97       31.41      2.70 o
  11   1   5        0.18        0.00      1.66 o
  12   1   5       19.96       20.04      2.86 o
  13   1   5       71.26       87.50      4.91 o
  14   1   5        0.24        1.53      2.70 o
  15   1   5        3.56        9.01      3.35 o
  16   1   5        0.87        3.05      4.23 o
 -18   2   5       84.34       73.93     14.64 o
 -17   2   5       51.14       37.54      6.47 o
 -16   2   5        6.74        0.00      7.32 o
 -15   2   5        0.12        2.44      4.03 o
 -14   2   5        3.97        0.00      2.91 o
 -13   2   5      366.56      311.71      7.74 o
 -12   2   5      762.48      718.66     12.06 o
 -11   2   5      888.01      838.81     11.40 o
 -10   2   5       29.59       52.84      2.43 o
  -9   2   5     2381.04     2273.54     21.64 o
  -8   2   5       45.46       61.82      2.59 o
  -7   2   5        1.00        0.81      0.95 o
  -6   2   5      253.07      230.77      3.59 o
  -5   2   5        6.19       10.04      1.06 o
  -4   2   5      278.50      282.44      4.39 o
  -3   2   5      204.23      199.20      3.17 o
  -2   2   5       38.60       40.07      1.74 o
  -1   2   5      158.16      165.59      2.81 o
   0   2   5      138.89      104.81      3.07 o
   1   2   5      564.53      497.56      8.19 o
   2   2   5      452.12      436.31      7.97 o
   3   2   5        4.02        8.28      1.22 o
   4   2   5       37.54       29.61      1.88 o
   5   2   5     2035.92     2113.00     20.19 o
   6   2   5        0.36        0.92      1.29 o
   7   2   5      359.53      417.91      6.23 o
   8   2   5       70.14       79.01      2.97 o
   9   2   5      149.71      152.73      4.33 o
  10   2   5       28.02       24.89      2.43 o
  11   2   5      195.50      166.72      6.34 o
  12   2   5      272.29      271.01      7.15 o
  13   2   5      193.21      196.40      6.18 o
  14   2   5       21.97       20.82      3.26 o
  15   2   5      180.93      169.85      6.43 o
  16   2   5        0.43        1.22      4.23 o
 -18   3   5        0.00        0.00      7.32 o
 -17   3   5       95.36       87.55     10.98 o
 -16   3   5        4.52        5.67      3.77 o
 -15   3   5       29.50       25.94      6.43 o
 -14   3   5       11.64       13.69      3.42 o
 -13   3   5       12.34       14.72      2.91 o
 -12   3   5      583.57      568.66     10.50 o
 -11   3   5        6.18        4.47      2.40 o
 -10   3   5        8.76        5.49      1.86 o
  -9   3   5       53.87       65.43      3.05 o
  -8   3   5      482.24      399.61      5.48 o
  -7   3   5        2.00        0.46      1.23 o
  -6   3   5      810.48      871.00     14.42 o
  -5   3   5     1259.69     1159.18     12.76 o
  -4   3   5     2044.53     2009.46     20.47 o
  -3   3   5      101.83       92.68      2.37 o
  -2   3   5      586.69      684.42      7.51 o
  -1   3   5      515.06      455.95      7.06 o
   0   3   5        2.44        0.68      0.82 o
   1   3   5     2650.66     2715.61     24.51 o
   2   3   5     2499.98     2876.55     26.10 o
   3   3   5       50.29       48.08      2.04 o
   4   3   5      918.19     1000.92     10.93 o
   5   3   5      303.48      315.11      5.71 o
   6   3   5       24.68       30.96      2.18 o
   7   3   5      940.99      894.60     10.38 o
   8   3   5      278.85      262.21      4.94 o
   9   3   5       13.34       14.36      2.46 o
  10   3   5       11.84        8.79      2.46 o
  11   3   5       55.25       65.38      3.99 o
  12   3   5      352.31      383.27      9.58 o
  13   3   5       22.45       28.76      3.70 o
  14   3   5        5.83        9.47      2.86 o
  15   3   5        0.02        0.70      3.35 o
  16   3   5        7.03        3.66      4.23 o
 -18   4   5       10.93        9.15      7.32 o
 -17   4   5       64.58       68.96      9.15 o
 -16   4   5        1.30        0.00      2.91 o
 -15   4   5        1.65        0.00      2.91 o
 -14   4   5        4.38        0.00      2.75 o
 -13   4   5      340.11      382.56      9.08 o
 -12   4   5      808.27      766.39     13.03 o
 -11   4   5      197.74      141.09      5.21 o
 -10   4   5       40.31       32.21      2.91 o
  -9   4   5     1391.66     1635.61     21.05 o
  -8   4   5     2867.65     2547.26     31.06 o
  -7   4   5       19.68        4.85      1.53 o
  -6   4   5     1208.88     1089.17     14.67 o
  -5   4   5        0.70        0.00      1.83 o
  -4   4   5     2570.87     2637.46     26.20 o
  -3   4   5      576.50      588.49      7.65 o
  -2   4   5     5910.51     6005.03     63.52 o
  -1   4   5       28.59       13.69      1.50 o
   0   4   5        0.67        0.00      0.98 o
   1   4   5      335.45      361.41      5.23 o
   2   4   5      587.05      644.67      7.35 o
   3   4   5        0.37        3.40      1.22 o
   4   4   5     1225.00     1314.51     13.52 o
   5   4   5        3.45        1.57      1.22 o
   6   4   5      974.60      922.16     10.71 o
   7   4   5       24.97       25.57      2.46 o
   8   4   5       16.67       15.97      2.23 o
   9   4   5        6.72        3.51      2.21 o
  10   4   5      165.24      140.10      4.83 o
  11   4   5        2.19        0.00      2.20 o
  12   4   5      299.69      307.51      7.45 o
  13   4   5      118.56      104.75      5.30 o
  14   4   5       27.18       30.54      4.04 o
  15   4   5      186.37      198.14     10.57 o
  16   4   5        6.19        8.44      4.04 o
 -17   5   5        6.41        0.73      3.77 o
 -16   5   5      103.87       90.92      6.64 o
 -15   5   5       72.12       59.95      5.92 o
 -14   5   5        0.77        0.00      2.75 o
 -13   5   5       17.27        7.69      2.91 o
 -12   5   5       12.90       20.41      3.35 o
 -11   5   5      515.84      531.48     12.95 o
 -10   5   5      110.75       99.11      4.76 o
  -9   5   5       94.37       85.62      4.28 o
  -8   5   5      197.09      251.42      6.41 o
  -7   5   5       85.12       67.08      2.59 o
  -6   5   5      540.66      538.09      9.16 o
  -5   5   5       11.73        8.69      1.83 o
  -4   5   5       49.39       35.60      1.74 o
  -3   5   5      248.57      328.87      4.75 o
  -2   5   5     1939.84     1851.11     17.54 o
  -1   5   5     5972.96     5981.67     51.37 o
   0   5   5      493.56      552.70      8.36 o
   1   5   5       69.09      109.97      2.89 o
   2   5   5      137.90      123.41      2.54 o
   3   5   5      169.37      151.05      4.12 o
   4   5   5        8.03        8.42      1.64 o
   5   5   5      387.49      323.14      6.18 o
   6   5   5       80.92      107.61      3.81 o
   7   5   5      653.77      595.35     12.44 o
   8   5   5       14.04       23.11      2.57 o
   9   5   5      318.02      317.16      6.84 o
  10   5   5      131.55      135.93      5.20 o
  11   5   5       64.14       79.26      4.37 o
  12   5   5      381.88      406.73      8.96 o
  13   5   5        0.00        4.12      3.66 o
  14   5   5        0.54        4.51      3.35 o
  15   5   5       99.13      101.81      9.51 o
 -17   6   5        5.64        0.00      3.77 o
 -16   6   5        0.20        0.00      3.77 o
 -15   6   5       46.00       40.99      5.28 o
 -14   6   5      123.42      135.40     12.07 o
 -13   6   5       31.29       37.55      3.84 o
 -12   6   5        0.36        0.00      2.75 o
 -11   6   5       10.71        8.24      2.75 o
 -10   6   5      149.08      190.29      5.90 o
  -9   6   5       11.14       11.90      2.75 o
  -8   6   5       36.21       16.93      2.75 o
  -7   6   5        4.00        3.66      1.83 o
  -6   6   5      345.61      421.46      8.24 o
  -5   6   5       57.18       52.64      2.97 o
  -4   6   5     1318.98     1344.82     13.24 o
  -3   6   5      782.52      605.29      7.13 o
  -2   6   5      172.34      252.84      4.64 o
  -1   6   5     6479.27     6726.61     62.74 o
   0   6   5      631.30      620.17      8.23 o
   1   6   5      167.71      189.60      3.85 o
   2   6   5      779.64      821.29     10.58 o
   3   6   5       39.90       59.44      2.86 o
   4   6   5      144.89      144.86      4.09 o
   5   6   5      203.65      182.27      4.53 o
   6   6   5       44.27       27.85      2.46 o
   7   6   5       42.68       28.42      2.70 o
   8   6   5      118.56      136.44      4.71 o
   9   6   5       72.16       69.77      4.78 o
  10   6   5      449.39      481.31      9.11 o
  11   6   5       89.57       84.46      4.63 o
  12   6   5        4.26       14.45      3.84 o
  13   6   5       63.52       72.19      5.90 o
  14   6   5        0.04        5.03      3.66 o
  15   6   5       29.91       39.00      4.76 o
 -16   7   5       69.60       67.52      6.34 o
 -15   7   5        5.27        9.15      4.23 o
 -14   7   5       14.58       20.83      4.23 o
 -13   7   5       17.07       20.42      4.23 o
 -12   7   5       46.81       47.20      4.28 o
 -11   7   5       11.70        5.95      2.75 o
 -10   7   5       38.44       45.34      3.66 o
  -9   7   5       25.99       22.24      2.75 o
  -8   7   5       91.85       89.83      6.61 o
  -7   7   5      126.77      136.37      4.76 o
  -6   7   5      924.10      948.83     13.95 o
  -5   7   5      707.31      760.64     12.12 o
  -4   7   5      655.86      781.01      8.74 o
  -3   7   5     2247.89     2215.35     22.57 o
  -2   7   5      539.00      533.84      7.51 o
  -1   7   5      967.76     1068.58     11.48 o
   0   7   5      133.27      213.13      3.92 o
   1   7   5        2.78        8.95      1.22 o
   2   7   5      294.93      364.29      6.49 o
   3   7   5       67.50       64.28      3.09 o
   4   7   5       14.57        6.96      1.64 o
   5   7   5       35.14       27.74      2.77 o
   6   7   5        5.77        2.48      1.74 o
   7   7   5       27.04       15.03      3.96 o
   8   7   5       46.16       37.24      3.05 o
   9   7   5       12.86       10.40      3.72 o
  10   7   5       49.09       60.31      4.09 o
  11   7   5       73.94       74.86      6.29 o
  12   7   5      666.36      654.15     13.49 o
  13   7   5       17.97       21.53      4.28 o
  14   7   5       16.67       21.84      4.28 o
  15   7   5      138.77      146.13      7.74 o
 -16   8   5        0.05        6.10      4.23 o
 -15   8   5        0.20        0.00      3.77 o
 -14   8   5        2.17        0.00      4.47 o
 -13   8   5        2.78        0.37      3.77 o
 -12   8   5        6.21       12.20      4.23 o
 -11   8   5       97.46      111.71      6.64 o
 -10   8   5        5.13       11.44      2.75 o
  -9   8   5       12.00       12.52      2.75 o
  -8   8   5      190.45      174.16     10.91 o
  -7   8   5        8.91        5.12      2.15 o
  -6   8   5      107.47       76.99      4.04 o
  -5   8   5       26.96       30.33      2.91 o
  -4   8   5      387.55      383.20      6.63 o
  -3   8   5      362.98      398.91      9.42 o
  -2   8   5        6.64        5.49      1.64 o
  -1   8   5      193.63      249.75      8.75 o
   0   8   5      517.04      529.47      7.08 o
   1   8   5      329.03      348.37      6.30 o
   2   8   5      153.77      196.23      4.64 o
   3   8   5       69.67       69.37      3.40 o
   4   8   5      239.57      192.98      5.20 o
   5   8   5      106.59      112.38      4.22 o
   6   8   5       89.61       84.91      3.88 o
   7   8   5       34.32       18.49      2.76 o
   8   8   5       93.38      113.61      5.32 o
   9   8   5       26.56       28.65      3.05 o
  10   8   5       32.62       34.62      5.55 o
  11   8   5      497.10      503.52     11.42 o
  12   8   5        7.59       12.14      4.23 o
  13   8   5        5.37        6.86      3.66 o
  14   8   5       18.21       22.56      4.28 o
 -15   9   5        7.18        3.05      4.23 o
 -14   9   5       11.70       11.37      5.27 o
 -13   9   5        4.86        0.73      3.77 o
 -12   9   5       45.19       56.74      5.28 o
 -11   9   5       28.77       33.15      4.23 o
 -10   9   5      881.47      964.02     18.66 o
  -9   9   5        7.50       11.23      2.91 o
  -8   9   5      252.18      237.76      7.06 o
  -7   9   5      262.06      262.85      7.06 o
  -6   9   5       57.18       64.44      5.02 o
  -5   9   5       74.32       76.77      4.28 o
  -4   9   5       25.69       15.70      2.75 o
  -3   9   5       58.65       56.94      2.86 o
  -2   9   5        2.82        0.00      1.64 o
  -1   9   5      153.59      159.47      4.78 o
   0   9   5      331.47      302.93      5.94 o
   1   9   5      118.77      108.82      3.79 o
   2   9   5        3.19        4.08      1.86 o
   3   9   5      364.13      385.61      8.49 o
   4   9   5       28.94       33.73      2.70 o
   5   9   5      110.82      118.31      4.97 o
   6   9   5       35.29       31.60      3.05 o
   7   9   5       15.09       16.17      4.36 o
   8   9   5       11.74        8.96      2.57 o
   9   9   5      171.40      166.12      7.13 o
  10   9   5        0.52        0.00      2.75 o
  11   9   5       18.26       20.93      3.84 o
  12   9   5       71.96       71.97      5.49 o
  13   9   5        0.10        2.29      3.66 o
 -15  10   5       18.09       13.42      5.28 o
 -14  10   5       91.74       91.62      7.40 o
 -13  10   5        0.60        0.00      3.77 o
 -12  10   5       41.55       55.06      7.30 o
 -11  10   5       16.42       13.42      4.23 o
 -10  10   5        1.16        3.05      3.17 o
  -9  10   5       29.87       24.69      4.23 o
  -8  10   5        8.20        5.66      3.43 o
  -7  10   5       52.11       65.51      4.58 o
  -6  10   5      239.63      236.55     11.63 o
  -5  10   5       13.62        3.66      2.40 o
  -4  10   5      176.33      190.63      6.14 o
  -3  10   5      168.61      167.99      9.11 o
  -2  10   5       16.66       13.31      1.76 o
  -1  10   5        0.94        0.00      1.38 o
   0  10   5        1.00        0.00      1.64 o
   1  10   5      106.79       94.43      4.50 o
   2  10   5       53.59       58.87      3.40 o
   3  10   5       88.07       88.40      4.89 o
   4  10   5       40.79       35.39      3.05 o
   5  10   5      142.25      137.76      6.27 o
   6  10   5       10.81        5.86      2.46 o
   7  10   5       74.23       83.21      4.37 o
   8  10   5       16.26        4.58      5.55 o
   9  10   5        8.12        9.86      3.35 o
  10  10   5        2.09        0.00      2.91 o
  11  10   5       97.51       94.49      6.14 o
  12  10   5       11.49       10.31      3.84 o
  13  10   5        5.27        2.79      4.50 o
 -14  11   5       40.58       42.31      6.34 o
 -13  11   5       36.22       51.96      6.34 o
 -12  11   5       51.24       57.52      6.34 o
 -11  11   5       17.00       15.25      4.23 o
 -10  11   5      214.45      217.93     10.77 o
  -9  11   5        3.97       17.26      4.23 o
  -8  11   5      116.07      113.71     10.73 o
  -7  11   5       10.32       13.36      3.77 o
  -6  11   5       41.41       48.53      4.85 o
  -5  11   5       50.83       53.14      4.28 o
  -4  11   5       51.52       46.47      3.96 o
  -3  11   5        2.40        3.40      3.08 o
  -2  11   5        9.41       19.00      4.15 o
  -1  11   5        0.91        0.00      1.89 o
   0  11   5       12.14       17.36      2.28 o
   1  11   5       55.08       48.06      3.52 o
   2  11   5      191.09      178.50      5.36 o
   3  11   5       68.68       67.58      5.48 o
   4  11   5        0.60        0.00      2.00 o
   5  11   5        7.59        8.96      2.57 o
   6  11   5        0.61        3.86      3.13 o
   7  11   5       28.06       28.99      3.66 o
   8  11   5       15.12       20.84      3.66 o
   9  11   5       24.52       28.35      3.84 o
  10  11   5       20.74       34.63      4.58 o
  11  11   5        4.21        0.00      3.11 o
  12  11   5       16.50       24.78      5.30 o
 -13  12   5        5.74       13.73      4.51 o
 -12  12   5       13.68        9.15      4.31 o
 -11  12   5       32.61       29.59      5.10 o
 -10  12   5        1.52        8.05      5.78 o
  -9  12   5       89.95       82.37      6.90 o
  -8  12   5        8.87       19.27      4.23 o
  -7  12   5      147.45      142.24      6.99 o
  -6  12   5      300.46      262.14      9.14 o
  -5  12   5       30.16       32.81      4.78 o
  -4  12   5      228.08      219.65      9.93 o
  -3  12   5        0.20        0.00      4.60 o
  -2  12   5       31.99       14.17      5.06 o
  -1  12   5        8.27        4.88      3.17 o
   0  12   5        1.72        6.22      2.46 o
   1  12   5       56.50       31.07      3.27 o
   2  12   5       73.33       72.26      4.22 o
   3  12   5      301.67      300.17      7.32 o
   4  12   5       15.90       17.72      2.70 o
   5  12   5       87.04       58.59      3.88 o
   6  12   5       11.59        5.95      2.75 o
   7  12   5        1.08        2.44      2.91 o
   8  12   5       21.22       10.07      3.66 o
   9  12   5        3.29        6.41      4.49 o
  10  12   5       73.67       74.25      5.68 o
  11  12   5        1.48        3.66      3.66 o
 -12  13   5       42.12       51.49      9.12 o
 -11  13   5       77.74       89.76      7.40 o
 -10  13   5        4.87        6.59      3.77 o
  -9  13   5        5.25       12.25      8.06 o
  -8  13   5       74.83       89.79      9.51 o
  -7  13   5       27.62        7.14      3.93 o
  -6  13   5      250.95      250.92     11.65 o
  -5  13   5      139.46      142.18      9.64 o
  -4  13   5        7.21        6.01      4.39 o
  -3  13   5       90.29       76.86      8.24 o
  -2  13   5       34.14       38.35      4.51 o
  -1  13   5      192.43      133.65      6.99 o
   0  13   5        9.25       17.25      3.77 o
   1  13   5       76.26       75.78      5.28 o
   2  13   5        0.92        0.00      2.20 o
   3  13   5        0.81        0.00      2.86 o
   4  13   5       21.42       26.49      3.40 o
   5  13   5       11.05        5.23      3.11 o
   6  13   5        5.24        1.12      4.81 o
   7  13   5        0.13        0.00      2.75 o
   8  13   5        0.67        0.65      3.25 o
   9  13   5        8.33        2.39      3.35 o
  10  13   5        5.49        8.24      3.66 o
 -10  14   5       35.25       56.68      7.35 o
  -9  14   5        9.94       11.98      4.19 o
  -8  14   5       11.67       17.88      5.08 o
  -7  14   5      127.01      104.37      9.06 o
  -6  14   5       33.21       22.78      5.72 o
  -5  14   5       34.42       36.89      9.15 o
  -4  14   5       11.15        8.24      6.41 o
  -3  14   5       96.26      105.32      9.06 o
  -2  14   5       33.16       33.47      5.72 o
  -1  14   5        1.07        0.00      3.17 o
   0  14   5       30.92       27.81      4.51 o
   1  14   5       76.77       86.76      6.34 o
   2  14   5        0.61        0.00      3.88 o
   3  14   5        1.12        0.00      2.91 o
   4  14   5        0.03        0.00      2.75 o
   5  14   5       58.13       67.51      5.81 o
   6  14   5      112.02      113.80      6.31 o
   7  14   5        6.13        5.49      3.66 o
   8  14   5        0.13        0.00      3.41 o
  -9  15   5        0.48        5.49      5.18 o
  -8  15   5       57.91       65.09      7.77 o
  -7  15   5        0.03        0.00      6.41 o
  -6  15   5       78.46       74.68      7.77 o
  -5  15   5        0.01        0.00      6.41 o
  -4  15   5        6.02        1.05      4.39 o
  -3  15   5        0.47        0.00      4.39 o
  -2  15   5       67.30       84.42     15.56 o
  -1  15   5       16.75       22.37      5.72 o
   0  15   5       13.97       12.81      5.18 o
   1  15   5       38.81       50.09      5.28 o
   2  15   5      120.62      102.77      8.79 o
   3  15   5        1.73        9.15      7.32 o
   4  15   5       52.92       59.44      4.88 o
   5  15   5       16.63       18.93      3.84 o
   6  15   5       25.74       17.08      4.04 o
   7  15   5        0.73        0.00      3.35 o
  -6  16   5        0.00        0.00      5.18 o
  -5  16   5        0.42        0.00      5.18 o
  -4  16   5        1.18        4.58      5.18 o
  -3  16   5        4.17       12.81      5.18 o
  -2  16   5        1.47        1.05      5.49 o
  -1  16   5       37.62       47.39      7.32 o
   0  16   5        0.64        0.00      4.39 o
   1  16   5        0.81        0.00      7.32 o
   2  16   5        2.04        7.32      7.32 o
   3  16   5       23.98       19.93      5.72 o
   4  16   5        1.34        2.61      4.39 o
 -18   0   6        0.00        0.00      7.32 o
 -17   0   6      161.88      142.78     14.64 o
 -16   0   6        0.27        0.00      5.49 o
 -15   0   6      146.74      183.05     14.64 o
 -14   0   6      790.58      804.01     29.30 o
 -13   0   6      899.16      906.69     31.14 o
 -12   0   6      234.70      222.22     15.56 o
 -11   0   6       35.96       67.19      7.89 o
 -10   0   6      698.23      557.37     13.19 o
  -9   0   6       65.83       83.04     14.94 o
  -8   0   6      890.91     1105.49     38.48 o
  -7   0   6        4.77       10.10      1.83 o
  -6   0   6       12.84       34.82      3.05 o
  -5   0   6     5611.09     4579.13    228.13 o
  -4   0   6       15.33        3.66      2.75 o
  -3   0   6     8404.80     8002.56     95.81 o
  -2   0   6     7215.23     7166.43    105.55 o
  -1   0   6      312.77      341.67      6.64 o
   0   0   6     7781.98     7963.69     95.41 o
   1   0   6     1203.39     1105.49     15.89 o
   2   0   6      143.09      136.54      5.18 o
   3   0   6     6244.82     7151.07     86.76 o
   4   0   6     4120.41     4746.89     59.50 o
   5   0   6        3.72       14.79      2.19 o
   6   0   6       82.44       88.54      4.51 o
   7   0   6      277.15      223.87      6.64 o
   8   0   6     3259.90     3401.88     48.70 o
   9   0   6      234.59      271.80      7.71 o
  10   0   6        0.02        6.54      2.66 o
  11   0   6      127.75      166.44      9.46 o
  12   0   6       18.59       19.15      3.77 o
  13   0   6       17.14       12.81      5.18 o
  14   0   6        2.74        4.97      4.39 o
  15   0   6        0.06        1.31      4.39 o
  16   0   6        2.38        3.66      5.49 o
 -18   1   6       15.37        4.27      5.72 o
 -17   1   6       48.22       33.35      6.47 o
 -16   1   6        0.51        0.00      4.39 o
 -15   1   6        0.82        0.00      3.88 o
 -14   1   6      175.72      185.77     12.81 o
 -13   1   6     2015.47     1901.86     29.52 o
 -12   1   6      125.63      140.77     10.25 o
 -11   1   6     1096.73     1210.82     14.96 o
 -10   1   6        3.46        2.58      1.57 o
  -9   1   6       83.11       52.19      3.27 o
  -8   1   6     1396.63     1433.39     14.38 o
  -7   1   6       12.43       10.98      1.22 o
  -6   1   6        0.69        1.10      0.86 o
  -5   1   6        4.98        4.92      0.86 o
  -4   1   6      167.08      183.63      3.64 o
  -3   1   6      511.06      504.96      6.63 o
  -2   1   6      263.19      224.20      3.57 o
  -1   1   6      507.89      451.70      6.36 o
   0   1   6      453.51      485.56      6.09 o
   1   1   6      190.42      151.51      3.41 o
   2   1   6     1129.83     1294.87     13.21 o
   3   1   6    19966.78    21558.58    179.17 o
   4   1   6     3399.02     3830.07     34.39 o
   5   1   6       94.57      112.44      3.19 o
   6   1   6      239.59      244.39      5.46 o
   7   1   6       83.71       77.63      3.08 o
   8   1   6      104.30       92.65      3.50 o
   9   1   6      269.18      267.53      5.50 o
  10   1   6        0.03        0.00      1.66 o
  11   1   6      115.61      139.91      5.20 o
  12   1   6       18.87       18.07      2.86 o
  13   1   6       13.23       10.34      2.86 o
  14   1   6       17.85       24.42      3.88 o
  15   1   6        2.80        2.22      3.43 o
  16   1   6       26.72       31.26      4.76 o
 -18   2   6        3.74        4.58      5.18 o
 -17   2   6       33.04       14.64      6.47 o
 -16   2   6       61.88       68.94      7.77 o
 -15   2   6       48.00       42.18      6.47 o
 -14   2   6      163.03      149.59      6.99 o
 -13   2   6     2156.47     1983.04     26.28 o
 -12   2   6      329.25      326.86      7.74 o
 -11   2   6      374.67      402.68      8.36 o
 -10   2   6      134.71      141.34      4.97 o
  -9   2   6        4.11        1.43      1.36 o
  -8   2   6      342.80      339.27      5.13 o
  -7   2   6       24.49       20.43      1.30 o
  -6   2   6     1139.69     1128.35     11.42 o
  -5   2   6     2271.04     1993.22     18.36 o
  -4   2   6     1137.39     1099.03     12.02 o
  -3   2   6      720.51      693.05      7.63 o
  -2   2   6      744.41      698.85      8.60 o
  -1   2   6      359.86      391.80      5.18 o
   0   2   6     4425.60     4469.02     45.02 o
   1   2   6      500.46      558.09      7.83 o
   2   2   6      146.40      115.55      2.81 o
   3   2   6      192.24      197.95      3.75 o
   4   2   6      130.86      152.72      4.05 o
   5   2   6     1449.86     1423.03     14.80 o
   6   2   6      276.91      258.11      4.74 o
   7   2   6       78.72       84.16      5.12 o
   8   2   6      244.55      229.42      4.94 o
   9   2   6       46.36       31.48      2.43 o
  10   2   6      208.37      230.94      7.48 o
  11   2   6        4.10        7.12      2.70 o
  12   2   6        1.32        0.48      2.57 o
  13   2   6      188.89      195.53      6.49 o
  14   2   6        5.94       12.24      3.05 o
  15   2   6        0.62        2.35      3.11 o
  16   2   6       26.87       19.97      4.85 o
 -18   3   6       31.93       24.25      7.32 o
 -17   3   6       35.43       48.94      7.77 o
 -16   3   6       76.65       75.22      7.77 o
 -15   3   6       10.82       15.25      4.23 o
 -14   3   6        1.41        4.27      2.91 o
 -13   3   6      194.11      188.90      6.82 o
 -12   3   6        6.34        0.00      2.75 o
 -11   3   6      350.08      356.47      8.56 o
 -10   3   6      419.91      432.76      8.66 o
  -9   3   6      336.74      280.87      8.99 o
  -8   3   6       21.17       31.29      1.88 o
  -7   3   6       15.90       20.64      1.39 o
  -6   3   6       91.55       78.37      2.59 o
  -5   3   6      104.17       85.62      2.59 o
  -4   3   6       35.46       27.93      1.86 o
  -3   3   6      212.60      257.35      3.96 o
  -2   3   6      446.39      388.75      5.80 o
  -1   3   6      533.18      591.40      6.91 o
   0   3   6     1933.37     1796.59     43.25 o
   1   3   6        4.23        0.00      0.86 o
   2   3   6     1155.12     1145.46     12.07 o
   3   3   6      242.29      203.36      3.75 o
   4   3   6     1565.92     1894.98     18.56 o
   5   3   6       80.80       60.41      2.56 o
   6   3   6       55.75       65.66      2.89 o
   7   3   6        1.58        0.00      1.91 o
   8   3   6        6.17        7.04      1.86 o
   9   3   6       16.97       22.72      2.85 o
  10   3   6       12.99       17.93      2.70 o
  11   3   6       28.40       33.60      4.09 o
  12   3   6       27.49       38.68      3.70 o
  13   3   6      391.91      415.53      9.43 o
  14   3   6       44.75       52.50      4.37 o
  15   3   6        1.38        2.82      3.35 o
 -17   4   6        7.21        0.00      7.32 o
 -16   4   6       16.64       17.97      4.82 o
 -15   4   6      144.55      116.70      6.14 o
 -14   4   6        0.09        0.00      2.75 o
 -13   4   6      446.53      428.74      9.58 o
 -12   4   6       43.06       52.52      4.04 o
 -11   4   6      107.74      108.47      4.97 o
 -10   4   6      525.31      562.86     13.22 o
  -9   4   6       80.14       73.13      4.04 o
  -8   4   6      201.75      218.57      5.90 o
  -7   4   6     2808.01     2708.07     31.67 o
  -6   4   6     1612.98     1775.74     21.98 o
  -5   4   6     1884.79     1793.37     19.94 o
  -4   4   6      279.04      209.41      4.25 o
  -3   4   6      128.55      137.13      2.43 o
  -2   4   6     1621.76     1836.01     17.42 o
  -1   4   6        2.75        1.28      0.86 o
   0   4   6       64.60       58.05      2.70 o
   1   4   6        3.06        0.81      0.97 o
   2   4   6      195.08      170.94      3.88 o
   3   4   6       60.05       37.51      2.18 o
   4   4   6     1002.41      884.15     10.07 o
   5   4   6      351.13      406.03      5.91 o
   6   4   6      374.28      332.90      5.72 o
   7   4   6       87.45      107.85      5.11 o
   8   4   6       13.30        7.63      2.01 o
   9   4   6       57.49       37.89      3.27 o
  10   4   6      201.48      194.69      6.11 o
  11   4   6      724.41      750.39     12.22 o
  12   4   6       11.10        5.19      2.70 o
  13   4   6      547.64      583.36     12.98 o
  14   4   6       59.47       58.74      5.11 o
  15   4   6        8.31        0.00      3.11 o
 -17   5   6        1.71        0.00      7.32 o
 -16   5   6        5.68        2.20      3.77 o
 -15   5   6       44.94       39.61      4.28 o
 -14   5   6        0.01        1.46      2.91 o
 -13   5   6        2.46        9.03      2.91 o
 -12   5   6       19.72       17.59      2.96 o
 -11   5   6      199.08      219.58      8.98 o
 -10   5   6      355.79      295.30      7.32 o
  -9   5   6       17.67       13.02      2.40 o
  -8   5   6      424.88      390.02      7.98 o
  -7   5   6     1060.53     1046.47     17.49 o
  -6   5   6     1637.53     1650.75     21.09 o
  -5   5   6       89.02       64.15      3.66 o
  -4   5   6     1504.85     1593.70     18.16 o
  -3   5   6       11.14       16.68      1.11 o
  -2   5   6     2661.04     3075.11     47.96 o
  -1   5   6       25.16       29.26      1.77 o
   0   5   6     1933.70     2084.64     21.93 o
   1   5   6      341.30      388.39      5.55 o
   2   5   6      784.71      873.30      9.83 o
   3   5   6     2652.87     2680.01     25.17 o
   4   5   6      763.65      734.55      9.55 o
   5   5   6      105.62      123.18      4.09 o
   6   5   6       67.50       44.48      3.05 o
   7   5   6       12.14       16.95      2.46 o
   8   5   6      134.19      111.21      6.36 o
   9   5   6      238.55      265.66      6.84 o
  10   5   6      103.41      129.33      5.19 o
  11   5   6       25.67       35.25      3.88 o
  12   5   6        5.24        4.84      2.86 o
  13   5   6       54.58       62.15      4.53 o
  14   5   6        5.68        9.25      3.84 o
  15   5   6        0.63        2.75      3.66 o
 -17   6   6        0.55        0.00      4.23 o
 -16   6   6        7.12       10.37      4.23 o
 -15   6   6        7.34        3.66      3.43 o
 -14   6   6        4.30        9.15      3.35 o
 -13   6   6      158.61      189.02      7.06 o
 -12   6   6       17.05       14.06      2.75 o
 -11   6   6       53.54       52.23      4.49 o
 -10   6   6       52.78       31.28      3.35 o
  -9   6   6      207.41      211.30      6.41 o
  -8   6   6       34.24       41.41      3.66 o
  -7   6   6        9.18        8.97      2.15 o
  -6   6   6      561.22      534.57      9.58 o
  -5   6   6        7.72        2.29      1.85 o
  -4   6   6        0.30        2.29      1.30 o
  -3   6   6      225.10      293.97      4.52 o
  -2   6   6      148.72      136.21      3.92 o
  -1   6   6       15.79        9.84      1.77 o
   0   6   6      801.56      945.43     12.90 o
   1   6   6     1248.20     1466.64     14.86 o
   2   6   6      294.38      389.65      6.60 o
   3   6   6      100.27       70.20      3.27 o
   4   6   6       73.66       48.45      2.86 o
   5   6   6      160.19      151.94      4.53 o
   6   6   6       34.42       36.56      2.86 o
   7   6   6      276.72      290.38      6.69 o
   8   6   6      106.17      102.10      5.27 o
   9   6   6     1039.67     1053.16     14.87 o
  10   6   6      100.55       91.07      4.90 o
  11   6   6      769.60      735.57     13.49 o
  12   6   6        6.38        9.32      3.15 o
  13   6   6      325.59      366.19     12.42 o
  14   6   6      141.87      180.89      8.66 o
  15   6   6       86.10      103.42      8.98 o
 -16   7   6       61.64       60.55      6.34 o
 -15   7   6       17.96       15.86      4.23 o
 -14   7   6      173.98      200.13      8.77 o
 -13   7   6        0.37        2.75      2.75 o
 -12   7   6       56.12       72.95      4.76 o
 -11   7   6        3.13        1.83      2.75 o
 -10   7   6       86.67       81.43      4.76 o
  -9   7   6       22.04       23.06      2.75 o
  -8   7   6      112.86       98.38      4.58 o
  -7   7   6        2.66        0.00      2.91 o
  -6   7   6        7.13        4.58      2.64 o
  -5   7   6      230.32      278.82      6.82 o
  -4   7   6     1012.08     1170.98     13.98 o
  -3   7   6      510.19      580.83      7.62 o
  -2   7   6      722.88      798.04      9.30 o
  -1   7   6      948.60      937.28     10.58 o
   0   7   6      277.15      281.81      5.19 o
   1   7   6       25.22       32.92      3.68 o
   2   7   6       17.90       21.89      2.20 o
   3   7   6      328.06      325.07      6.49 o
   4   7   6       22.87       22.31      2.48 o
   5   7   6        0.82        1.44      1.97 o
   6   7   6        9.91        4.66      2.20 o
   7   7   6      167.39      161.00      5.20 o
   8   7   6        0.00        0.00      3.04 o
   9   7   6      228.47      254.06      7.01 o
  10   7   6      346.34      336.95      8.28 o
  11   7   6      154.23      166.08      6.30 o
  12   7   6        0.90        0.00      3.66 o
  13   7   6       48.93       56.68      5.49 o
  14   7   6        5.20        0.00      3.66 o
 -16   8   6       11.87       10.85      4.71 o
 -15   8   6       58.07       59.36      5.92 o
 -14   8   6        2.76        1.10      3.77 o
 -13   8   6       14.74       10.37      4.23 o
 -12   8   6        2.99        3.66      3.43 o
 -11   8   6        9.77        2.75      2.75 o
 -10   8   6      538.10      522.52     10.73 o
  -9   8   6      194.67      255.31      7.32 o
  -8   8   6       15.66       15.19      2.75 o
  -7   8   6      127.55      139.09      6.09 o
  -6   8   6      807.52      760.09     12.69 o
  -5   8   6       41.20       27.84      2.91 o
  -4   8   6      197.16      190.94      5.56 o
  -3   8   6      331.40      295.34      5.13 o
  -2   8   6      230.57      306.62      5.07 o
  -1   8   6      315.16      246.90      4.45 o
   0   8   6       19.25       19.78      2.01 o
   1   8   6      192.09      159.27      4.53 o
   2   8   6      103.47       97.27      3.79 o
   3   8   6       42.10       28.41      4.11 o
   4   8   6       20.10       16.66      2.46 o
   5   8   6      308.95      315.47      6.69 o
   6   8   6       14.73       17.31      2.65 o
   7   8   6       26.21       36.19      3.40 o
   8   8   6      498.79      485.25      9.26 o
   9   8   6      229.71      236.36      6.84 o
  10   8   6       83.67       86.55      5.19 o
  11   8   6        0.08        2.82      3.35 o
  12   8   6        3.09        1.69      3.35 o
  13   8   6        6.00        3.20      3.66 o
  14   8   6       18.81       26.80      4.76 o
 -15   9   6        6.97        5.49      4.23 o
 -14   9   6       79.13       70.97      6.34 o
 -13   9   6       12.76       11.59      4.23 o
 -12   9   6        0.33        3.05      3.17 o
 -11   9   6       12.48       24.08      4.23 o
 -10   9   6        3.41        5.86      2.91 o
  -9   9   6       85.75       87.37      5.21 o
  -8   9   6        0.56        0.00      2.75 o
  -7   9   6       15.97       14.28      2.91 o
  -6   9   6        6.34       11.44      2.75 o
  -5   9   6      230.23      267.54      7.06 o
  -4   9   6        0.00        1.46      2.48 o
  -3   9   6      671.35      576.58     13.73 o
  -2   9   6       89.89      135.80      3.71 o
  -1   9   6       36.29       31.46      2.70 o
   0   9   6       66.04       59.90      2.94 o
   1   9   6        2.13        3.01      1.74 o
   2   9   6       93.73       85.39      3.70 o
   3   9   6       86.96       79.53      3.93 o
   4   9   6       81.47       95.85      4.37 o
   5   9   6       10.53       24.21      2.86 o
   6   9   6        0.96        0.00      2.20 o
   7   9   6      313.97      300.70      7.31 o
   8   9   6       63.43       65.48      4.22 o
   9   9   6      236.08      241.76      8.72 o
  10   9   6      305.81      305.11      9.36 o
  11   9   6       10.15        0.00      3.35 o
  12   9   6       13.46       21.52      4.28 o
  13   9   6       29.36       38.47      4.76 o
 -15  10   6       63.14       63.78      6.40 o
 -14  10   6      232.12      257.52     10.57 o
 -13  10   6        0.33        0.00      3.17 o
 -12  10   6        2.69        5.86      4.23 o
 -11  10   6       82.25       88.91      6.34 o
 -10  10   6      286.31      255.16      9.51 o
  -9  10   6      146.12      156.32      7.40 o
  -8  10   6      190.81      193.85      6.81 o
  -7  10   6      148.26      162.01      6.14 o
  -6  10   6      213.01      216.35      6.82 o
  -5  10   6        6.74        0.00      2.15 o
  -4  10   6        0.00        1.28      2.38 o
  -3  10   6      143.97      114.75      8.76 o
  -2  10   6        9.71        8.93      4.26 o
  -1  10   6       21.02       41.64      2.86 o
   0  10   6       75.93       63.72      3.54 o
   1  10   6       50.24       42.71      3.05 o
   2  10   6      102.92      114.02      4.53 o
   3  10   6      274.81      270.24      6.49 o
   4  10   6      270.15      297.85      6.84 o
   5  10   6       53.49       49.86      3.70 o
   6  10   6        9.04        6.59      2.46 o
   7  10   6       80.84       73.47      4.37 o
   8  10   6       91.77       80.11      5.49 o
   9  10   6      153.06      172.30      7.93 o
  10  10   6      183.83      216.36      7.98 o
  11  10   6        2.96       11.57      4.40 o
  12  10   6        9.30        6.65      3.84 o
 -14  11   6       35.22       35.50      5.92 o
 -13  11   6       20.06       21.35      5.28 o
 -12  11   6       13.82       19.09      4.51 o
 -11  11   6        2.50       12.81      4.31 o
 -10  11   6      130.09      133.14      7.70 o
  -9  11   6      203.55      183.44     10.02 o
  -8  11   6      149.62      121.99      6.99 o
  -7  11   6      102.40      118.16      9.54 o
  -6  11   6      117.39      125.00      5.90 o
  -5  11   6      394.38      341.20      8.36 o
  -4  11   6        7.20        3.46      2.40 o
  -3  11   6        0.01        0.00      3.17 o
  -2  11   6       63.58       80.36      5.58 o
  -1  11   6        4.88        1.46      6.41 o
   0  11   6      219.36      179.53      5.36 o
   1  11   6        8.67        5.66      2.20 o
   2  11   6       16.02       10.62      2.46 o
   3  11   6       16.22       17.98      3.33 o
   4  11   6       45.02       45.56      3.54 o
   5  11   6       15.94        8.28      2.57 o
   6  11   6       17.67        8.85      2.70 o
   7  11   6        0.11        3.79      3.11 o
   8  11   6       65.94       58.89      4.97 o
   9  11   6        2.07        0.00      3.11 o
  10  11   6        3.55        3.66      3.66 o
  11  11   6       28.53       30.10      4.58 o
 -13  12   6        0.27        7.32      4.23 o
 -12  12   6       80.60       75.80      6.99 o
 -11  12   6        8.62       12.20      4.23 o
 -10  12   6       18.43        7.93      4.23 o
  -9  12   6      103.19      122.88      7.40 o
  -8  12   6       46.67       61.43      6.28 o
  -7  12   6        4.44       10.98      3.77 o
  -6  12   6        0.00        0.00      3.43 o
  -5  12   6       33.46       36.18      5.08 o
  -4  12   6       88.10       78.97      6.34 o
  -3  12   6       48.15       42.14      4.85 o
  -2  12   6        2.95        0.00      2.66 o
  -1  12   6       29.01       32.48      6.36 o
   0  12   6       23.36       32.68      5.18 o
   1  12   6       17.25       13.16      2.70 o
   2  12   6       19.38       15.45      2.62 o
   3  12   6        5.39        8.05      2.46 o
   4  12   6      264.84      248.85      6.69 o
   5  12   6       65.86       61.00      4.09 o
   6  12   6       36.68       42.10      4.23 o
   7  12   6       65.70       65.08      5.21 o
   8  12   6        0.32        0.00      3.11 o
   9  12   6       28.86       36.40      4.58 o
  10  12   6        3.71        6.97      4.23 o
 -12  13   6       11.77       13.66      4.85 o
 -11  13   6        0.01        0.00      5.13 o
 -10  13   6       88.06       71.88      8.74 o
  -9  13   6      101.84       90.60      6.99 o
  -8  13   6       22.25        7.93      4.23 o
  -7  13   6        2.21        5.49      5.18 o
  -6  13   6       48.80       42.42      6.47 o
  -5  13   6        3.76        1.05      4.39 o
  -4  13   6       11.50       13.73      5.18 o
  -3  13   6       21.63       37.26      4.85 o
  -2  13   6        2.65        1.22      3.17 o
  -1  13   6        4.60        3.66      3.43 o
   0  13   6      104.88       75.54      5.92 o
   1  13   6        0.19        1.00      3.43 o
   2  13   6        0.03        3.47      2.57 o
   3  13   6       13.89       13.24      3.43 o
   4  13   6       16.64       20.56      5.72 o
   5  13   6       25.41       23.79      3.66 o
   6  13   6        4.78        5.23      3.11 o
   7  13   6      108.80      106.61      6.31 o
   8  13   6       16.66       19.72      3.84 o
   9  13   6        0.08        0.84      3.35 o
 -10  14   6       10.42       12.29      4.51 o
  -9  14   6       88.99      102.98      9.64 o
  -8  14   6       25.25       22.57      5.72 o
  -7  14   6        9.29        6.41     10.98 o
  -6  14   6        6.46       10.07      6.41 o
  -5  14   6        0.01        0.00      4.39 o
  -4  14   6       40.90       42.18      6.47 o
  -3  14   6        1.57        0.00      3.88 o
  -2  14   6       88.88       91.47      6.64 o
  -1  14   6        0.38        0.00      3.43 o
   0  14   6        4.31        0.00      3.17 o
   1  14   6      125.44      186.96      8.45 o
   2  14   6        0.17        1.83      3.17 o
   3  14   6       14.44       10.70      3.35 o
   4  14   6       14.15       11.97      3.35 o
   5  14   6       17.56       20.74      4.40 o
   6  14   6        0.28        0.00      2.91 o
   7  14   6        9.51        2.82      3.35 o
   8  14   6        1.67        0.00      3.11 o
  -8  15   6       32.21       34.08      6.47 o
  -7  15   6       13.33        4.58      5.18 o
  -6  15   6        2.31        0.00      4.58 o
  -5  15   6       12.81       11.90      5.18 o
  -4  15   6       16.06       21.76      5.72 o
  -3  15   6        7.91        0.26      4.58 o
  -2  15   6        0.16        0.26      4.58 o
  -1  15   6        0.01        9.15      5.18 o
   0  15   6       75.85       55.62      9.23 o
   1  15   6        0.29        0.00      3.43 o
   2  15   6       10.21       17.39      4.51 o
   3  15   6        3.79        0.00      4.39 o
   4  15   6        8.71        0.00      4.39 o
   5  15   6        7.10        0.00      2.91 o
   6  15   6        0.42        0.00      3.66 o
  -6  16   6       65.37       75.52      8.34 o
  -5  16   6       14.87       27.95      6.47 o
  -4  16   6        1.28        0.00      6.41 o
  -3  16   6        1.75        0.00      4.58 o
  -2  16   6        0.23        1.83      5.18 o
  -1  16   6        2.88        8.34      7.32 o
   0  16   6        3.66        2.75      5.18 o
   1  16   6       31.81       43.93     10.98 o
   2  16   6        1.40        4.58      5.18 o
   3  16   6        0.19        0.00      4.39 o
 -18   1   7        0.72        0.00      4.39 o
 -17   1   7       65.37       44.51      7.03 o
 -16   1   7       13.97       18.30      8.24 o
 -15   1   7       49.36       57.29      7.03 o
 -14   1   7        0.01        2.75      3.88 o
 -13   1   7       17.41       10.07      6.41 o
 -12   1   7      158.80      152.25      5.27 o
 -11   1   7       18.88       24.62      3.11 o
 -10   1   7       20.03       25.66      2.28 o
  -9   1   7       18.94       18.11      1.66 o
  -8   1   7      651.44      536.34      7.24 o
  -7   1   7      374.78      292.81      4.59 o
  -6   1   7      261.11      267.98      4.23 o
  -5   1   7       18.59       24.80      1.66 o
  -4   1   7       79.41       78.87      5.55 o
  -3   1   7      233.95      285.70      4.79 o
  -2   1   7       64.06      104.99      2.54 o
  -1   1   7        2.69        2.01      1.64 o
   0   1   7      397.20      336.75      5.23 o
   1   1   7     1602.96     1909.01     18.47 o
   2   1   7      324.28      348.07      5.34 o
   3   1   7      703.77      635.88      8.09 o
   4   1   7     1858.08     1737.49     17.33 o
   5   1   7      623.78      644.25      9.83 o
   6   1   7        5.92        4.74      1.57 o
   7   1   7      127.23      109.89      4.64 o
   8   1   7        6.70        2.05      1.57 o
   9   1   7       66.74       69.89      3.70 o
  10   1   7        0.44        0.00      1.77 o
  11   1   7       89.13       86.31      5.21 o
  12   1   7      113.84      132.54      5.93 o
  13   1   7        3.89        1.71      2.91 o
  14   1   7        2.62        0.00      3.11 o
  15   1   7       16.29       26.89      4.17 o
 -18   2   7        1.36        0.00      5.18 o
 -17   2   7        4.34       12.41      5.72 o
 -16   2   7       29.28       30.74      6.47 o
 -15   2   7        3.09        3.66      4.39 o
 -14   2   7       11.12       27.33      5.18 o
 -13   2   7      215.07      212.21      7.66 o
 -12   2   7      456.10      437.99      9.29 o
 -11   2   7      106.93      107.89      6.08 o
 -10   2   7      134.66      110.65      5.58 o
  -9   2   7      103.46      112.58      6.08 o
  -8   2   7       13.22        6.98      1.59 o
  -7   2   7      668.58      688.66      8.05 o
  -6   2   7      282.90      287.84      4.11 o
  -5   2   7      287.20      277.85      4.64 o
  -4   2   7      516.76      501.41      6.23 o
  -3   2   7       38.43       42.76      2.20 o
  -2   2   7       39.60       44.41      2.04 o
  -1   2   7        0.16        1.60      1.06 o
   0   2   7     2436.64     2907.86     26.62 o
   1   2   7      273.77      321.84      5.73 o
   2   2   7      182.47      158.22      4.09 o
   3   2   7     1774.69     1683.44     17.08 o
   4   2   7       17.21       15.65      1.57 o
   5   2   7        3.73        0.00      1.22 o
   6   2   7      451.04      509.45      7.35 o
   7   2   7       86.85       84.40      3.43 o
   8   2   7      272.70      278.78      5.55 o
   9   2   7       88.08       99.37      5.07 o
  10   2   7       31.61       39.07      3.54 o
  11   2   7        0.14        1.46      2.71 o
  12   2   7       58.19       60.07      4.97 o
  13   2   7        1.24        0.00      2.94 o
  14   2   7        1.74        2.81      3.21 o
  15   2   7        2.89        3.17      3.21 o
 -18   3   7       14.42       15.56      6.47 o
 -17   3   7      261.01      223.33     12.25 o
 -16   3   7       27.63       23.79     10.07 o
 -15   3   7      197.57      163.88     10.36 o
 -14   3   7      115.88      109.28      5.81 o
 -13   3   7      350.93      413.68     13.45 o
 -12   3   7      932.65      906.65     14.57 o
 -11   3   7       21.77       26.25      3.11 o
 -10   3   7        0.01        0.50      1.97 o
  -9   3   7       28.54       36.53      3.11 o
  -8   3   7      141.10      158.93      5.19 o
  -7   3   7     2342.44     2176.63     22.99 o
  -6   3   7       55.99       49.39      2.28 o
  -5   3   7      186.97      158.24      3.88 o
  -4   3   7      692.65      790.29     10.09 o
  -3   3   7       38.50       64.80      2.16 o
  -2   3   7      225.11      275.17      6.17 o
  -1   3   7       10.32       15.90      1.49 o
   0   3   7     1363.38     1511.81     19.01 o
   1   3   7     1098.55     1275.59     18.49 o
   2   3   7       39.91       40.81      2.73 o
   3   3   7      210.25      234.05      4.42 o
   4   3   7       24.17       13.09      1.57 o
   5   3   7      185.05      185.06      4.16 o
   6   3   7      266.50      300.57      6.56 o
   7   3   7        0.53        1.41      1.86 o
   8   3   7       56.81       53.29      3.54 o
   9   3   7      352.44      307.99      7.01 o
  10   3   7       63.33       64.86      4.37 o
  11   3   7      669.82      726.25     13.84 o
  12   3   7        0.94        2.91      3.22 o
  13   3   7       85.73      102.15      6.31 o
  14   3   7       39.08       52.14      4.37 o
  15   3   7       35.44       45.02      4.88 o
 -17   4   7        5.92        0.00      5.18 o
 -16   4   7       28.07       13.73      6.41 o
 -15   4   7       14.49       11.90      3.66 o
 -14   4   7        0.10        1.71      2.91 o
 -13   4   7        8.71        0.46      2.75 o
 -12   4   7        4.57        0.00      2.40 o
 -11   4   7       51.10       68.10      6.08 o
 -10   4   7       30.12       40.47      3.70 o
  -9   4   7      112.44      110.00      5.28 o
  -8   4   7       18.46       25.82      2.75 o
  -7   4   7        4.02        8.49      1.97 o
  -6   4   7     1291.32     1399.19     15.68 o
  -5   4   7       83.42       71.57      3.86 o
  -4   4   7      239.39      182.38      3.99 o
  -3   4   7     1150.31     1225.49     12.47 o
  -2   4   7      397.90      479.13     15.49 o
  -1   4   7      913.41      887.84     10.73 o
   0   4   7     1363.99     1535.66     17.17 o
   1   4   7       89.13       85.86      2.66 o
   2   4   7      521.84      452.68      6.23 o
   3   4   7      242.82      237.00      5.10 o
   4   4   7       80.77       78.14      2.97 o
   5   4   7      285.58      275.06      6.62 o
   6   4   7      145.85      148.59      4.71 o
   7   4   7       26.64       33.24      2.86 o
   8   4   7      649.86      669.15     10.95 o
   9   4   7      191.02      207.88      6.02 o
  10   4   7       26.69       28.48      3.54 o
  11   4   7      223.84      248.44      7.13 o
  12   4   7        0.29        0.00      2.86 o
  13   4   7      141.42      175.40      8.02 o
  14   4   7        2.89        4.12      3.66 o
  15   4   7        4.27        0.00      3.21 o
 -17   5   7       37.08       34.78      9.15 o
 -16   5   7       25.41       18.87      4.85 o
 -15   5   7       27.30       24.73      4.04 o
 -14   5   7       11.70       13.02      3.76 o
 -13   5   7        1.77        9.88      2.91 o
 -12   5   7      152.73      136.55      5.90 o
 -11   5   7        2.93        0.00      2.40 o
 -10   5   7      167.75      148.88      5.49 o
  -9   5   7      106.00      129.74      9.25 o
  -8   5   7      696.38      698.74     11.66 o
  -7   5   7       12.58        4.12      1.85 o
  -6   5   7      256.64      232.14      6.41 o
  -5   5   7     1879.96     1955.17     20.67 o
  -4   5   7       33.79       27.71      3.17 o
  -3   5   7      622.55      710.56     10.97 o
  -2   5   7      191.26      170.47      4.96 o
  -1   5   7      300.59      311.84      7.63 o
   0   5   7      438.81      447.56      7.58 o
   1   5   7        0.67        2.61      1.22 o
   2   5   7       59.59       85.20      2.89 o
   3   5   7       67.44       70.97      2.49 o
   4   5   7       29.59       30.57      3.06 o
   5   5   7      787.26      769.55     11.26 o
   6   5   7     1072.46     1038.95     17.58 o
   7   5   7      117.43      135.75      4.83 o
   8   5   7       76.93      104.35      4.53 o
   9   5   7      383.58      368.74      8.14 o
  10   5   7      181.86      189.44      6.30 o
  11   5   7      182.53      179.27      6.43 o
  12   5   7       97.53      114.85      5.79 o
  13   5   7      117.35      125.98      5.79 o
  14   5   7       25.55       18.84      4.28 o
 -17   6   7        7.10        1.83      7.32 o
 -16   6   7        7.23       16.05      4.51 o
 -15   6   7      148.74      170.36      7.24 o
 -14   6   7        0.10        0.00      2.75 o
 -13   6   7       36.07       48.41      4.04 o
 -12   6   7        1.98        0.00      2.64 o
 -11   6   7        0.85        0.00      2.75 o
 -10   6   7       92.10       84.76      4.58 o
  -9   6   7        8.36        7.32      2.75 o
  -8   6   7       18.45       25.08      2.75 o
  -7   6   7      226.71      263.67      6.60 o
  -6   6   7      472.96      391.07      8.24 o
  -5   6   7      352.04      347.62      7.52 o
  -4   6   7     2215.71     2450.63     25.62 o
  -3   6   7      104.44       62.75      2.25 o
  -2   6   7       25.04       20.95      2.01 o
  -1   6   7      476.02      448.96      6.32 o
   0   6   7      228.88      169.42      4.30 o
   1   6   7      236.12      175.57      4.50 o
   2   6   7       42.47       29.72      2.46 o
   3   6   7        8.36       13.23      2.01 o
   4   6   7        1.32        3.53      1.74 o
   5   6   7      156.58      159.41      6.61 o
   6   6   7      444.84      452.67      8.49 o
   7   6   7      170.45      160.00      6.70 o
   8   6   7     1451.60     1461.44     18.98 o
   9   6   7      221.96      214.87      6.69 o
  10   6   7        0.47        2.95      2.70 o
  11   6   7      963.40      975.07     15.14 o
  12   6   7        2.13        4.66      3.15 o
  13   6   7       60.16       82.63      5.90 o
  14   6   7       55.78       69.27      5.90 o
 -16   7   7        3.45        0.26      4.51 o
 -15   7   7       50.10       59.55      5.92 o
 -14   7   7        2.44        0.18      3.77 o
 -13   7   7       18.21       19.04      3.66 o
 -12   7   7       15.04        5.49      2.75 o
 -11   7   7        0.22        0.46      2.75 o
 -10   7   7      129.24      111.48      6.82 o
  -9   7   7       67.24       71.66      4.28 o
  -8   7   7      125.01      137.18      5.49 o
  -7   7   7       20.27       29.23      3.17 o
  -6   7   7        0.04        1.66      1.97 o
  -5   7   7     1759.72     1725.42     22.45 o
  -4   7   7      156.10      123.83      4.76 o
  -3   7   7      149.16      128.77      3.45 o
  -2   7   7      440.89      392.44      5.84 o
  -1   7   7       13.84       12.61      1.66 o
   0   7   7      219.62      253.16      6.83 o
   1   7   7      232.39      256.15      5.47 o
   2   7   7       83.71       92.02      3.70 o
   3   7   7      125.41      101.45      4.13 o
   4   7   7        1.48        0.00      1.74 o
   5   7   7        9.66       12.01      2.48 o
   6   7   7      459.55      439.23      8.49 o
   7   7   7       71.13       56.98      4.09 o
   8   7   7        8.60        5.69      2.70 o
   9   7   7       43.85       42.65      3.79 o
  10   7   7       18.40       26.91      3.70 o
  11   7   7       44.52       43.50      4.22 o
  12   7   7       77.74       82.00      5.90 o
  13   7   7       69.65       76.82      5.90 o
  14   7   7        0.67        3.95      4.23 o
 -16   8   7       14.66        8.63      4.51 o
 -15   8   7       52.55       60.99      6.34 o
 -14   8   7       35.66       47.51      5.58 o
 -13   8   7        7.96        7.99      5.77 o
 -12   8   7      222.55      227.99      8.98 o
 -11   8   7       44.72       41.96      4.28 o
 -10   8   7       28.41       27.52      3.66 o
  -9   8   7       62.80       67.37      4.58 o
  -8   8   7        2.42        0.00      2.40 o
  -7   8   7      299.99      283.72      8.98 o
  -6   8   7        0.26        3.66      2.40 o
  -5   8   7      126.91      124.53      5.57 o
  -4   8   7      191.08      207.98     10.04 o
  -3   8   7        0.21        0.00      1.32 o
  -2   8   7      131.97      131.80      3.62 o
  -1   8   7      150.47      165.67      3.79 o
   0   8   7       25.22       44.26      3.17 o
   1   8   7      142.59      130.54      4.11 o
   2   8   7       24.48       27.76      2.86 o
   3   8   7        0.74        0.00      1.64 o
   4   8   7        6.54        0.00      2.56 o
   5   8   7      144.44      129.47      4.91 o
   6   8   7       27.69       25.41      3.05 o
   7   8   7       54.66       54.59      4.22 o
   8   8   7      694.32      664.04     11.58 o
   9   8   7      798.57      783.45     13.22 o
  10   8   7        1.88        6.57      2.86 o
  11   8   7      335.24      348.25      9.76 o
  12   8   7       96.51       93.49      6.14 o
  13   8   7       30.31       35.41      4.97 o
 -15   9   7        3.31        7.93      4.23 o
 -14   9   7       10.40       10.98      4.51 o
 -13   9   7       92.99      110.88      7.40 o
 -12   9   7       12.10       22.06      4.23 o
 -11   9   7       31.72       39.08      4.58 o
 -10   9   7       18.16       15.52      3.66 o
  -9   9   7       31.61       34.32      3.70 o
  -8   9   7       60.24       54.68      4.58 o
  -7   9   7      341.12      359.82      8.66 o
  -6   9   7       36.59       41.85      3.66 o
  -5   9   7        0.93        0.81      2.40 o
  -4   9   7       65.35       81.12      4.49 o
  -3   9   7      230.53      250.17     22.88 o
  -2   9   7      294.39      331.37      7.19 o
  -1   9   7       98.25       97.49      3.89 o
   0   9   7        1.00        0.92      1.29 o
   1   9   7      279.57      290.78      6.30 o
   2   9   7       18.97       17.53      2.67 o
   3   9   7      224.55      207.64      8.50 o
   4   9   7       68.50       49.44      3.40 o
   5   9   7        4.19        9.34      2.58 o
   6   9   7      464.45      490.41      9.31 o
   7   9   7      747.36      822.81     12.90 o
   8   9   7        2.47        2.75      2.70 o
   9   9   7        1.25        0.00      2.70 o
  10   9   7       75.50       82.65      5.68 o
  11   9   7        0.60        2.09      3.11 o
  12   9   7        7.60       11.29      4.04 o
 -14  10   7      140.40      138.54      8.45 o
 -13  10   7        0.41        0.00      3.43 o
 -12  10   7        5.13       10.98      4.23 o
 -11  10   7       12.05       18.56      4.51 o
 -10  10   7        0.63        4.27      3.17 o
  -9  10   7       16.69       26.11      3.66 o
  -8  10   7      150.58      137.26      7.41 o
  -7  10   7      105.32       89.62      5.21 o
  -6  10   7        6.62        7.32      2.75 o
  -5  10   7        7.61        6.91      2.40 o
  -4  10   7      265.36      263.68     12.96 o
  -3  10   7        6.04        7.93      3.17 o
  -2  10   7      261.69      241.67     10.36 o
  -1  10   7       30.63       35.65      3.35 o
   0  10   7       98.13       82.56      4.28 o
   1  10   7        2.10        0.00      1.87 o
   2  10   7        2.42        3.99      2.20 o
   3  10   7        2.05        0.00      2.00 o
   4  10   7        2.06        0.00      2.28 o
   5  10   7      426.32      422.01      9.24 o
   6  10   7       20.91       13.54      3.59 o
   7  10   7        6.43        9.37      2.72 o
   8  10   7      186.88      199.22      7.11 o
   9  10   7       36.98       41.69      4.76 o
  10  10   7       33.91       37.40      4.44 o
  11  10   7       18.93       12.62      6.08 o
  12  10   7        1.56        8.77      3.84 o
 -13  11   7       19.15       23.18      5.28 o
 -12  11   7        0.07        0.00      3.43 o
 -11  11   7       52.06       58.61      6.34 o
 -10  11   7       53.55       49.96      5.28 o
  -9  11   7       18.95       23.65      4.51 o
  -8  11   7       22.37       25.82      3.66 o
  -7  11   7       58.48       61.93      4.76 o
  -6  11   7        0.06        0.00      2.75 o
  -5  11   7        5.98        3.20      2.75 o
  -4  11   7       23.50       38.14      4.23 o
  -3  11   7        3.00        2.09      3.39 o
  -2  11   7        1.24        5.99      3.57 o
  -1  11   7       10.54        4.88      3.17 o
   0  11   7       30.64       17.11      2.91 o
   1  11   7      534.64      483.36     13.92 o
   2  11   7        0.09        0.67      2.20 o
   3  11   7       10.94       17.67      2.86 o
   4  11   7       74.92       49.79      4.80 o
   5  11   7       88.30       98.89      5.05 o
   6  11   7       94.88       95.73      5.05 o
   7  11   7        6.26        7.75      2.86 o
   8  11   7        7.73       12.35      3.66 o
   9  11   7       50.50       49.70      4.97 o
  10  11   7        0.08        0.00      3.35 o
  11  11   7       24.90       42.30      5.21 o
 -12  12   7        0.22        4.27      4.60 o
 -11  12   7       92.04       94.56     11.93 o
 -10  12   7      173.16      213.20      9.12 o
  -9  12   7       90.32      107.61     10.26 o
  -8  12   7       24.11       41.11      5.28 o
  -7  12   7       37.96       33.22      4.23 o
  -6  12   7        0.22        0.00      3.17 o
  -5  12   7       15.32        2.44      3.17 o
  -4  12   7       18.97        9.33      3.77 o
  -3  12   7       23.45       40.76      5.72 o
  -2  12   7        8.01       11.15      3.43 o
  -1  12   7       71.76       68.29      7.90 o
   0  12   7        0.01        0.00      3.17 o
   1  12   7        5.06        2.29      2.75 o
   2  12   7       16.69       12.51      2.70 o
   3  12   7       55.55       46.58      4.46 o
   4  12   7        0.29        0.73      2.64 o
   5  12   7        5.26        6.89      2.86 o
   6  12   7       52.48       60.88      5.82 o
   7  12   7       20.63       27.28      5.02 o
   8  12   7        0.93        3.66      3.66 o
   9  12   7        0.95        4.12      3.66 o
  10  12   7       10.38        9.44      3.84 o
 -11  13   7       27.08       14.25      4.51 o
 -10  13   7        2.77        6.10      4.23 o
  -9  13   7        3.06        0.73      3.77 o
  -8  13   7       47.24       66.54     10.07 o
  -7  13   7       28.67       33.68      5.72 o
  -6  13   7        6.64        0.00      8.24 o
  -5  13   7        8.70        1.05      4.39 o
  -4  13   7       45.24       44.56      5.28 o
  -3  13   7        1.33        0.00      3.17 o
  -2  13   7      241.94      232.60      8.77 o
  -1  13   7       28.80       35.34      4.85 o
   0  13   7        0.47        0.92      4.58 o
   1  13   7       62.78       56.13      5.58 o
   2  13   7       60.07       49.98      5.58 o
   3  13   7        9.82       11.55      3.96 o
   4  13   7        1.71        8.44      2.70 o
   5  13   7       76.61       62.93      4.53 o
   6  13   7       16.51        8.47      3.48 o
   7  13   7       18.71       18.59      3.84 o
   8  13   7        0.72        1.44      3.11 o
 -10  14   7       46.82       42.45      9.15 o
  -9  14   7        0.77        0.00      3.88 o
  -8  14   7       17.30       17.39      5.18 o
  -7  14   7        2.48        0.92      5.18 o
  -6  14   7       26.58       38.62      6.47 o
  -5  14   7       17.13       10.98      5.18 o
  -4  14   7       49.61       54.97      7.77 o
  -3  14   7       58.70       47.00      5.32 o
  -2  14   7       19.67        8.97      3.77 o
  -1  14   7        9.54       17.08      4.23 o
   0  14   7       13.79       17.51      9.30 o
   1  14   7       80.57       96.59      8.34 o
   2  14   7       21.40       18.47      5.14 o
   3  14   7       22.49       10.37      4.23 o
   4  14   7       31.49       33.46      4.85 o
   5  14   7       23.67       14.35      3.84 o
   6  14   7        2.29        1.57      3.11 o
   7  14   7        7.71        0.46      3.66 o
  -8  15   7        1.05        6.41      5.18 o
  -7  15   7        0.21        0.00      7.32 o
  -6  15   7        0.02        0.00      5.18 o
  -5  15   7        3.31        7.32      5.18 o
  -4  15   7        0.19        0.00      5.18 o
  -3  15   7        0.74        7.32      5.18 o
  -2  15   7        0.64       10.98      5.18 o
  -1  15   7        0.90        0.50      3.57 o
   0  15   7        0.07        7.32      4.23 o
   1  15   7       48.26       33.69      5.58 o
   2  15   7        7.11        4.18      4.39 o
   3  15   7        0.14        0.00      4.39 o
   4  15   7        0.10        2.75      5.18 o
   5  15   7        1.24       10.20      4.51 o
  -4  16   7       15.66       10.98      5.72 o
  -3  16   7       52.88       62.84      8.34 o
  -2  16   7       47.62       45.83      7.77 o
  -1  16   7        0.06        0.00      5.18 o
   0  16   7       43.15       40.68      7.03 o
   1  16   7        0.27       10.07      4.51 o
   2  16   7        0.03        0.00      4.39 o
 -18   0   8       38.04       21.96      9.15 o
 -17   0   8       34.85       34.78      9.15 o
 -16   0   8      334.98      298.41     18.31 o
 -15   0   8       43.60       25.62      9.15 o
 -14   0   8       39.22       78.70     10.98 o
 -13   0   8      146.60      133.63     12.81 o
 -12   0   8      421.78      494.36     21.97 o
 -11   0   8       16.15        5.49      5.49 o
 -10   0   8        0.33        0.00      2.59 o
  -9   0   8        0.07        5.49      1.73 o
  -8   0   8      182.75      155.05      6.09 o
  -7   0   8        5.10        6.86      1.62 o
  -6   0   8      343.91      361.86      7.25 o
  -5   0   8      110.19      110.10      5.72 o
  -4   0   8        4.20        6.10      2.11 o
  -3   0   8       43.01       38.42      2.66 o
  -2   0   8     2667.01     2887.41    162.62 o
  -1   0   8    24886.55    27409.09    321.25 o
   0   0   8      603.84      804.73     13.94 o
   1   0   8      225.51      115.09      6.10 o
   2   0   8      246.97      264.25     10.99 o
   3   0   8      112.29      135.87      5.28 o
   4   0   8        0.16        4.88      3.16 o
   5   0   8      187.88      164.00      5.92 o
   6   0   8        3.77        3.66      2.59 o
   7   0   8        5.32        5.49      2.66 o
   8   0   8       12.95        9.15      2.66 o
   9   0   8        1.40        0.00      2.34 o
  10   0   8        8.07       13.64      3.43 o
  11   0   8      154.84      166.03      9.64 o
  12   0   8      124.94      157.42     10.11 o
  13   0   8       20.64       21.16      5.72 o
  14   0   8       85.51       84.11      8.34 o
  15   0   8       39.19       53.45      7.45 o
 -18   1   8      173.29      145.01     13.73 o
 -17   1   8      198.36      160.18     11.65 o
 -16   1   8        3.97        7.32      5.18 o
 -15   1   8       74.73       67.42      7.77 o
 -14   1   8       54.04       36.28      6.47 o
 -13   1   8       35.41       35.79      8.24 o
 -12   1   8       22.42       16.47      5.18 o
 -11   1   8       47.53       57.52      3.63 o
 -10   1   8       79.54      107.88      4.23 o
  -9   1   8       25.17       18.79      1.86 o
  -8   1   8       22.71       13.28      1.66 o
  -7   1   8       14.47       18.23      1.66 o
  -6   1   8       50.32       48.93      2.04 o
  -5   1   8        0.14        0.00      0.98 o
  -4   1   8        4.77        3.25      1.09 o
  -3   1   8        2.94        3.89      1.74 o
  -2   1   8        1.27        0.00      2.08 o
  -1   1   8      826.86      886.33     10.21 o
   0   1   8       91.92       77.00      3.00 o
   1   1   8      370.72      460.14      6.73 o
   2   1   8        2.85       17.41      2.32 o
   3   1   8      606.63      673.44      8.83 o
   4   1   8     3134.36     3184.73     29.99 o
   5   1   8       23.62       26.87      2.04 o
   6   1   8       42.10       42.35      2.66 o
   7   1   8        5.56        4.09      1.57 o
   8   1   8        5.24        7.32      2.04 o
   9   1   8        8.69        8.27      2.10 o
  10   1   8       15.67       12.61      2.70 o
  11   1   8        0.23        1.46      2.46 o
  12   1   8        4.79        1.31      3.11 o
  13   1   8        3.90        2.88      3.11 o
  14   1   8       29.96       30.17      4.28 o
  15   1   8      116.03      117.32      6.98 o
 -18   2   8       12.09       27.12      7.03 o
 -17   2   8       15.61       12.20      5.72 o
 -16   2   8       75.78       66.44      8.34 o
 -15   2   8        6.35        6.41      5.18 o
 -14   2   8        7.88        6.54      5.49 o
 -13   2   8       30.36       38.98      6.41 o
 -12   2   8       26.71       22.61      3.11 o
 -11   2   8       13.19        9.97      2.40 o
 -10   2   8       97.65       91.54      6.08 o
  -9   2   8       99.34       93.71      4.04 o
  -8   2   8       23.16       11.33      2.12 o
  -7   2   8        0.48        0.00      1.29 o
  -6   2   8      729.80      818.58      9.28 o
  -5   2   8        0.10        0.00      0.95 o
  -4   2   8        0.15        0.20      0.95 o
  -3   2   8       24.45       13.69      1.64 o
  -2   2   8      415.72      537.84      9.69 o
  -1   2   8    13399.09    14273.32    131.34 o
   0   2   8      253.76      356.37      5.57 o
   1   2   8     1140.59     1026.17     11.89 o
   2   2   8       99.00      132.03      4.09 o
   3   2   8       12.95       14.44      1.57 o
   4   2   8        6.95       10.77      1.66 o
   5   2   8       26.01       22.05      2.04 o
   6   2   8       78.27       92.70      3.66 o
   7   2   8       60.79       60.29      3.00 o
   8   2   8       30.13       29.12      3.35 o
   9   2   8        9.78        0.19      2.57 o
  10   2   8      347.65      410.55      8.49 o
  11   2   8      103.05      114.03      5.19 o
  12   2   8       13.76        5.95      3.05 o
  13   2   8       32.13       43.77      4.59 o
  14   2   8       23.99       17.41      4.49 o
 -17   3   8      236.24      207.77     11.65 o
 -16   3   8       13.71       20.54      5.72 o
 -15   3   8       96.19      116.36     10.98 o
 -14   3   8       18.06       20.13      5.18 o
 -13   3   8        0.24        2.75      3.17 o
 -12   3   8       37.84       38.24      3.84 o
 -11   3   8      261.74      248.32      8.53 o
 -10   3   8      211.06      193.12      7.93 o
  -9   3   8       15.82       21.25      2.75 o
  -8   3   8       28.17       32.57      3.17 o
  -7   3   8      226.22      242.53      4.96 o
  -6   3   8      148.71      190.66      4.39 o
  -5   3   8      217.69      166.59      3.99 o
  -4   3   8      472.72      547.56      6.72 o
  -3   3   8        2.26        0.46      1.06 o
  -2   3   8      129.32      128.18      3.07 o
  -1   3   8        0.74        0.00      1.06 o
   0   3   8      118.50      135.65      4.96 o
   1   3   8     1129.62     1142.52     13.43 o
   2   3   8        0.00        1.57      1.22 o
   3   3   8      612.47      627.80      8.19 o
   4   3   8       19.09       19.77      1.88 o
   5   3   8      381.98      353.44      5.81 o
   6   3   8      471.18      482.15      7.78 o
   7   3   8      119.48      142.68      5.20 o
   8   3   8      427.63      427.43      8.49 o
   9   3   8     1020.24     1017.57     14.69 o
  10   3   8       31.36       30.66      3.71 o
  11   3   8       85.38       91.45      5.19 o
  12   3   8       29.95       31.72      3.54 o
  13   3   8       14.10        8.66      3.63 o
  14   3   8       59.24       73.41      5.19 o
 -17   4   8        0.43        0.00      5.18 o
 -16   4   8       20.30        6.41      5.18 o
 -15   4   8       14.36       10.98      5.18 o
 -14   4   8      191.81      214.71      7.24 o
 -13   4   8       99.35       77.71      5.26 o
 -12   4   8        0.00        0.00      2.75 o
 -11   4   8       31.31       34.89      3.35 o
 -10   4   8       23.71       15.63      2.75 o
  -9   4   8       69.92       79.10      4.28 o
  -8   4   8      219.66      189.32      5.81 o
  -7   4   8        8.51       14.33      2.40 o
  -6   4   8       89.84      110.48      3.73 o
  -5   4   8       17.23       26.07      2.79 o
  -4   4   8       42.05       63.09      3.05 o
  -3   4   8      336.78      277.29      4.45 o
  -2   4   8      127.91      182.56      4.25 o
  -1   4   8      634.10      555.64      8.23 o
   0   4   8     1115.82     1242.50     14.85 o
   1   4   8       84.86      100.56      3.43 o
   2   4   8      748.66      754.91     11.33 o
   3   4   8      232.39      210.23      4.42 o
   4   4   8       26.14       33.04      2.10 o
   5   4   8      471.87      440.76      8.19 o
   6   4   8      673.12      729.57     11.43 o
   7   4   8       75.47       80.23      4.22 o
   8   4   8      166.39      187.15      5.87 o
   9   4   8       36.11       51.11      3.99 o
  10   4   8      162.58      155.76      6.13 o
  11   4   8        0.09        3.34      2.86 o
  12   4   8        0.00        0.00      2.70 o
  13   4   8       64.31       75.91      5.19 o
  14   4   8        8.47        9.15      3.66 o
 -17   5   8       70.22       64.06     12.81 o
 -16   5   8       12.76        9.76      5.72 o
 -15   5   8        0.16        1.66      3.84 o
 -14   5   8       76.09      104.12      7.93 o
 -13   5   8       23.61       20.13      3.66 o
 -12   5   8       11.55       21.79      3.11 o
 -11   5   8      298.34      312.80      8.46 o
 -10   5   8      206.77      245.98      6.82 o
  -9   5   8      648.47      621.72     11.42 o
  -8   5   8       37.25       37.22      3.66 o
  -7   5   8      215.51      197.30      6.20 o
  -6   5   8        3.25        0.46      1.83 o
  -5   5   8      968.00      907.50     11.78 o
  -4   5   8      116.21      107.48      3.38 o
  -3   5   8     1289.14     1334.86     13.80 o
  -2   5   8       36.99       35.86      2.73 o
  -1   5   8      518.25      543.52      7.37 o
   0   5   8      103.85      121.74      4.04 o
   1   5   8      895.35     1019.83     12.84 o
   2   5   8      296.92      273.12      4.90 o
   3   5   8      103.94      124.75      4.60 o
   4   5   8      304.06      274.45      6.02 o
   5   5   8      589.34      600.66      9.98 o
   6   5   8       15.20       27.63      3.05 o
   7   5   8     2158.81     2121.89     24.74 o
   8   5   8     1430.86     1458.66     21.07 o
   9   5   8      628.42      684.65     13.57 o
  10   5   8       77.63       68.36      4.53 o
  11   5   8       55.14       52.68      5.27 o
  12   5   8       11.50       19.22      3.54 o
  13   5   8       12.26       10.75      3.40 o
  14   5   8       72.36       87.64      6.49 o
 -16   6   8        0.04        0.52      4.39 o
 -15   6   8       20.41       30.91      4.04 o
 -14   6   8       23.03       24.83      3.84 o
 -13   6   8       10.92       13.09      3.35 o
 -12   6   8      139.31      140.27      6.61 o
 -11   6   8       61.60       63.70      4.76 o
 -10   6   8        7.16        7.32      2.75 o
  -9   6   8      145.08      147.15      5.55 o
  -8   6   8      102.45      123.19      7.66 o
  -7   6   8      101.11      147.64      5.49 o
  -6   6   8      180.05      203.99      6.14 o
  -5   6   8      914.20      908.03     13.95 o
  -4   6   8        5.36        9.75      2.87 o
  -3   6   8       15.31       19.63      3.24 o
  -2   6   8       43.65       40.94      2.63 o
  -1   6   8      143.30      162.61      3.85 o
   0   6   8      191.54      187.50      7.91 o
   1   6   8       52.62       49.42      2.54 o
   2   6   8      120.68      112.92      3.99 o
   3   6   8       78.09       78.79      3.70 o
   4   6   8      321.84      325.56      6.84 o
   5   6   8      211.08      206.89      5.87 o
   6   6   8     1199.33     1132.70     15.54 o
   7   6   8      115.99      136.80      5.36 o
   8   6   8       97.88       88.82      5.05 o
   9   6   8       20.97       19.52      3.40 o
  10   6   8      102.05      110.94      5.53 o
  11   6   8       36.31       43.09      4.37 o
  12   6   8        9.16        9.23      3.47 o
  13   6   8      133.45      138.55      7.43 o
 -16   7   8        2.41        2.44      4.23 o
 -15   7   8       29.91       28.03      4.85 o
 -14   7   8       62.41       45.20      4.58 o
 -13   7   8       26.93       29.99      5.22 o
 -12   7   8        4.94       11.44      3.66 o
 -11   7   8        0.78        0.00      2.75 o
 -10   7   8       78.00       65.41      4.58 o
  -9   7   8        0.08        0.00      2.15 o
  -8   7   8        1.18        0.00      2.40 o
  -7   7   8        2.05        1.83      2.64 o
  -6   7   8      244.14      258.67      7.06 o
  -5   7   8      607.98      550.57     11.10 o
  -4   7   8       13.43       17.92      3.02 o
  -3   7   8        2.58        5.91      1.97 o
  -2   7   8       45.17       66.64      3.26 o
  -1   7   8      127.10      111.97      4.00 o
   0   7   8       64.65       50.45      2.86 o
   1   7   8       62.51       47.32      2.86 o
   2   7   8        2.16        1.31      1.74 o
   3   7   8       79.53       76.19      5.06 o
   4   7   8      102.71      102.31      4.53 o
   5   7   8      759.31      762.58     11.91 o
   6   7   8        1.53        0.00      2.57 o
   7   7   8      132.20      127.29      5.53 o
   8   7   8      220.61      246.49      7.01 o
   9   7   8      436.85      419.51      9.31 o
  10   7   8      429.51      510.41     15.42 o
  11   7   8       79.84       73.96      4.83 o
  12   7   8       20.94       22.45      4.09 o
  13   7   8       71.97       80.65      6.31 o
 -15   8   8        1.88        1.87      5.62 o
 -14   8   8        0.37        0.00      5.61 o
 -13   8   8        2.93        3.40      3.11 o
 -12   8   8       11.51        8.69      3.66 o
 -11   8   8       77.15       82.93      5.49 o
 -10   8   8       25.58       23.73      3.66 o
  -9   8   8        2.60        2.29      2.75 o
  -8   8   8      281.68      302.74      8.24 o
  -7   8   8      273.92      235.21      7.06 o
  -6   8   8       51.16       58.56      3.84 o
  -5   8   8       20.77       22.03      2.91 o
  -4   8   8      109.29      112.61      5.21 o
  -3   8   8      731.90      701.80     14.43 o
  -2   8   8        6.29        0.92      2.64 o
  -1   8   8      121.01      119.28      4.01 o
   0   8   8        0.55        0.00      1.64 o
   1   8   8        5.49        3.66      2.01 o
   2   8   8       41.55       42.11      3.05 o
   3   8   8     1049.46     1000.21     13.87 o
   4   8   8       29.34       26.69      3.15 o
   5   8   8      166.86      188.60      6.18 o
   6   8   8     1443.32     1451.93     18.96 o
   7   8   8        4.02        0.00      2.86 o
   8   8   8       84.76       85.48      5.99 o
   9   8   8      116.78      139.01      6.02 o
  10   8   8       24.74       21.24      3.40 o
  11   8   8       18.17       18.04      3.84 o
  12   8   8       29.21       37.85      4.76 o
 -15   9   8        0.85        3.53      4.78 o
 -14   9   8      212.27      197.56     13.77 o
 -13   9   8       92.31      114.77      7.70 o
 -12   9   8        5.76        6.22      3.77 o
 -11   9   8        0.57        1.44      3.55 o
 -10   9   8      311.26      320.21      9.15 o
  -9   9   8       26.37       23.42      3.35 o
  -8   9   8       53.19       54.20      4.58 o
  -7   9   8       19.73       25.34      3.66 o
  -6   9   8       10.75        6.41      2.75 o
  -5   9   8       22.57       24.97      3.11 o
  -4   9   8       15.13        5.49      2.40 o
  -3   9   8        8.64        4.76      3.05 o
  -2   9   8       52.14       48.52      4.53 o
  -1   9   8       32.68       35.50      3.35 o
   0   9   8       21.99       19.87      2.13 o
   1   9   8       73.36       79.78      5.60 o
   2   9   8      156.24      155.57      4.96 o
   3   9   8       16.84        7.90      2.57 o
   4   9   8       52.49       42.58      3.70 o
   5   9   8      975.63      999.83     14.72 o
   6   9   8        2.52        7.11      4.37 o
   7   9   8        0.08        0.00      2.57 o
   8   9   8       23.39       19.18      3.40 o
   9   9   8        7.08        2.75      3.05 o
  10   9   8        0.00        0.68      5.28 o
  11   9   8        0.22        0.00      3.35 o
  12   9   8        8.90        8.61      4.28 o
 -14  10   8        2.58        5.49      4.23 o
 -13  10   8        0.86        0.00      4.23 o
 -12  10   8       50.88       45.16      5.28 o
 -11  10   8        0.65        0.00      3.43 o
 -10  10   8       47.46       65.03     11.11 o
  -9  10   8      171.31      178.70      6.82 o
  -8  10   8       12.38       11.26      3.70 o
  -7  10   8       69.26       68.15      4.76 o
  -6  10   8       40.47       33.30      3.66 o
  -5  10   8       40.14       34.04      3.48 o
  -4  10   8        0.01        0.00      3.66 o
  -3  10   8       67.12       70.07      5.58 o
  -2  10   8       32.79       41.32      4.23 o
  -1  10   8        1.20        0.00      2.66 o
   0  10   8       66.37       83.48      4.60 o
   1  10   8       23.94       20.19      2.93 o
   2  10   8       18.86       10.37      2.81 o
   3  10   8      320.20      266.35      7.01 o
   4  10   8       24.76       15.51      3.93 o
   5  10   8        8.66        1.93      2.57 o
   6  10   8      259.16      243.97      7.64 o
   7  10   8       27.72       14.34      4.18 o
   8  10   8       12.76        9.84      3.05 o
   9  10   8       17.68       11.85      3.84 o
  10  10   8       39.04       46.60      6.60 o
  11  10   8       18.64       12.30      4.04 o
 -13  11   8       17.66       22.81      4.85 o
 -12  11   8       15.47       15.22      5.90 o
 -11  11   8        0.48        3.05      4.23 o
 -10  11   8       21.27       19.84      4.23 o
  -9  11   8        2.87        0.17      3.43 o
  -8  11   8        5.73        4.12      2.75 o
  -7  11   8       16.54        9.02      3.11 o
  -6  11   8       51.18       67.58      5.02 o
  -5  11   8        1.00        3.66      3.88 o
  -4  11   8       18.93       17.08      4.23 o
  -3  11   8        0.14        0.00      3.17 o
  -2  11   8       11.76        6.41      3.88 o
  -1  11   8       23.20       19.52      4.23 o
   0  11   8      301.45      318.06      9.83 o
   1  11   8      153.86      130.21      5.75 o
   2  11   8        3.97        2.20      3.17 o
   3  11   8      101.96       88.16      4.83 o
   4  11   8       48.06       60.20      4.22 o
   5  11   8        7.71        4.72      2.57 o
   6  11   8       11.32       16.47      3.05 o
   7  11   8        3.77        7.32      2.86 o
   8  11   8       39.45       52.60      5.21 o
   9  11   8       46.01       58.36      5.21 o
  10  11   8        0.41        2.75      3.66 o
 -12  12   8       41.86       37.63      5.80 o
 -11  12   8       21.22       22.87      4.51 o
 -10  12   8       18.06       13.42      4.23 o
  -9  12   8       11.64        2.93      3.77 o
  -8  12   8        2.41        0.00      3.43 o
  -7  12   8        1.31        0.00      3.17 o
  -6  12   8        3.55        4.66      3.43 o
  -5  12   8       38.52       40.06      4.85 o
  -4  12   8      125.75      102.32      7.72 o
  -3  12   8        6.47        0.00      3.17 o
  -2  12   8       14.05        8.54      4.23 o
  -1  12   8        7.26       10.72      8.24 o
   0  12   8       39.18       45.17      5.28 o
   1  12   8       79.03       62.07      5.58 o
   2  12   8       24.76       14.60      3.35 o
   3  12   8      204.14      190.31      7.06 o
   4  12   8       47.91       58.27      4.37 o
   5  12   8        6.55       14.64      3.27 o
   6  12   8        3.19        4.84      2.86 o
   7  12   8        1.53        1.70      3.11 o
   8  12   8       20.11       16.37      4.04 o
   9  12   8        3.75        8.09      3.84 o
 -11  13   8       35.27       43.67      5.92 o
 -10  13   8        0.89        2.01      3.77 o
  -9  13   8        0.15        0.00      5.49 o
  -8  13   8        1.08        0.00      3.88 o
  -7  13   8       38.98       26.41      6.41 o
  -6  13   8       13.15        8.24      5.18 o
  -5  13   8       10.95        4.94      3.77 o
  -4  13   8        3.75        0.00      3.17 o
  -3  13   8       46.40       56.06      5.92 o
  -2  13   8       12.07       18.91      4.23 o
  -1  13   8       35.99       41.12      5.81 o
   0  13   8      112.84      110.09      7.83 o
   1  13   8        2.02        0.00      3.43 o
   2  13   8       57.38       54.82      5.92 o
   3  13   8        1.40        2.07      2.91 o
   4  13   8        0.51        1.46      2.91 o
   5  13   8        0.91        0.87      2.57 o
   6  13   8       28.68       23.18      4.28 o
   7  13   8       15.85       14.18      3.66 o
   8  13   8        9.72        7.03      4.76 o
  -9  14   8        8.23       12.00      5.72 o
  -8  14   8        6.31       10.07      5.18 o
  -7  14   8        1.83        0.00      4.39 o
  -6  14   8        0.05        1.83      5.18 o
  -5  14   8        0.26        0.00      4.39 o
  -4  14   8        7.48        4.58      5.18 o
  -3  14   8        0.96        0.33      4.39 o
  -2  14   8        6.20        6.66      3.43 o
  -1  14   8       15.07        4.58      3.77 o
   0  14   8        8.46        3.48      3.93 o
   1  14   8       19.20       13.00      5.13 o
   2  14   8       13.34        6.71      4.23 o
   3  14   8       21.89       14.25      4.51 o
   4  14   8        0.00        2.75      3.77 o
   5  14   8       11.28       15.91      4.85 o
   6  14   8        6.72        9.15      5.18 o
  -7  15   8        0.48        0.92      5.18 o
  -6  15   8        2.81        0.00      6.41 o
  -5  15   8        2.72        0.92      5.18 o
  -4  15   8        8.04       13.73      5.18 o
  -3  15   8        0.11        0.00      4.39 o
  -2  15   8        9.02        1.65      6.95 o
  -1  15   8       27.98       18.69      4.23 o
   0  15   8       10.01        7.20      4.29 o
   1  15   8        9.51        6.22      3.77 o
   2  15   8        0.12        3.66      4.23 o
   3  15   8        1.74        0.00      3.96 o
   4  15   8       32.68       28.95      7.03 o
 -17   1   9       36.83       44.00      7.77 o
 -16   1   9        7.28       10.07      5.18 o
 -15   1   9       46.89       51.23      9.15 o
 -14   1   9       14.62       22.57      5.49 o
 -13   1   9       22.21       15.56      5.18 o
 -12   1   9        6.73       10.07      3.88 o
 -11   1   9       22.89       18.95      3.73 o
 -10   1   9       58.69       37.05      3.77 o
  -9   1   9       48.60       55.40      3.61 o
  -8   1   9      267.61      319.54      6.13 o
  -7   1   9      243.82      205.79      3.98 o
  -6   1   9       16.08       23.08      1.86 o
  -5   1   9      633.34      564.29     14.57 o
  -4   1   9      113.13      107.50      3.54 o
  -3   1   9       16.66       10.79      1.49 o
  -2   1   9      244.31      227.56      5.05 o
  -1   1   9      672.86      669.02      8.58 o
   0   1   9      306.84      332.78      5.45 o
   1   1   9      462.21      509.38      7.33 o
   2   1   9       20.92        7.32      1.64 o
   3   1   9      160.06      140.02      4.92 o
   4   1   9       60.57       47.97      2.54 o
   5   1   9      595.29      584.42      8.30 o
   6   1   9      137.99      129.91      4.06 o
   7   1   9      302.72      265.74      5.59 o
   8   1   9      160.36      156.98      4.52 o
   9   1   9       45.87       52.91      3.70 o
  10   1   9        4.46       12.55      3.11 o
  11   1   9        8.48        7.57      3.21 o
  12   1   9       19.26       14.12      4.51 o
  13   1   9        0.04        2.53      3.35 o
  14   1   9       15.23       10.98      3.84 o
 -17   2   9        0.84        1.83      5.18 o
 -16   2   9      154.28      167.89     11.90 o
 -15   2   9        2.91        3.66      5.49 o
 -14   2   9        3.98        9.15      5.18 o
 -13   2   9        5.35        2.61      4.39 o
 -12   2   9       41.89       38.96      5.05 o
 -11   2   9       92.80       90.32      4.44 o
 -10   2   9      163.96      168.46      5.55 o
  -9   2   9        1.36        4.76      2.15 o
  -8   2   9      250.01      258.96      5.47 o
  -7   2   9      159.93      147.04      4.11 o
  -6   2   9        7.36        5.12      2.05 o
  -5   2   9        0.27        1.31      1.22 o
  -4   2   9       79.64      110.43      3.26 o
  -3   2   9      577.46      668.66      8.42 o
  -2   2   9      767.58      878.24     10.31 o
  -1   2   9     1264.57     1227.97     14.73 o
   0   2   9      838.98      815.85      9.97 o
   1   2   9      400.55      441.18      6.58 o
   2   2   9      250.49      245.36     10.09 o
   3   2   9       34.81       38.28      4.07 o
   4   2   9      116.77      136.21      3.94 o
   5   2   9       35.22       33.86      2.43 o
   6   2   9       69.37       76.17      4.91 o
   7   2   9      384.85      424.07      8.49 o
   8   2   9      199.99      199.87      6.02 o
   9   2   9        2.73        1.83      2.46 o
  10   2   9       32.62       35.57      5.57 o
  11   2   9        2.32        2.64      2.70 o
  12   2   9        3.92        2.34      3.35 o
  13   2   9      133.12      143.07      8.77 o
  14   2   9        1.67        0.00      3.35 o
 -17   3   9       36.41       18.30      6.47 o
 -16   3   9        0.12        0.00      5.18 o
 -15   3   9       86.45       81.89      8.34 o
 -14   3   9        0.05        0.00      4.39 o
 -13   3   9        4.09        5.99      3.43 o
 -12   3   9       64.00       57.52      4.17 o
 -11   3   9      110.08       93.54      4.97 o
 -10   3   9      134.04      175.41      6.87 o
  -9   3   9       43.28       31.76      3.11 o
  -8   3   9       53.07       57.02      3.84 o
  -7   3   9      618.89      628.27     10.68 o
  -6   3   9        0.02        0.00      1.29 o
  -5   3   9       22.52       34.06      3.18 o
  -4   3   9     1434.12     1585.71     15.86 o
  -3   3   9      254.97      249.43      5.10 o
  -2   3   9      208.59      212.77      4.27 o
  -1   3   9       64.98       68.46      2.66 o
   0   3   9      352.97      400.86      6.32 o
   1   3   9       16.28       12.06      1.75 o
   2   3   9      299.25      268.07      5.08 o
   3   3   9      119.65      121.22      3.57 o
   4   3   9      562.24      684.71      9.39 o
   5   3   9      347.31      310.05      5.72 o
   6   3   9      295.76      316.66      7.53 o
   7   3   9      202.75      242.49      7.06 o
   8   3   9        6.63        8.85      3.45 o
   9   3   9      386.75      454.82      9.47 o
  10   3   9       37.59       31.39      3.54 o
  11   3   9        0.26        0.00      2.57 o
  12   3   9       60.12       56.89      4.77 o
  13   3   9       43.19       46.02      4.22 o
  14   3   9        0.33        0.00      3.11 o
 -17   4   9        4.36        0.00      5.18 o
 -16   4   9      158.12      169.12     11.65 o
 -15   4   9        0.99        1.83      5.18 o
 -14   4   9       12.89       21.84     10.76 o
 -13   4   9       65.70       75.84      4.97 o
 -12   4   9       61.53       59.08      4.04 o
 -11   4   9      217.49      234.33      6.82 o
 -10   4   9       80.64       67.15      4.28 o
  -9   4   9       10.40        6.91      2.40 o
  -8   4   9      305.48      318.47      7.74 o
  -7   4   9        3.05        4.76      3.43 o
  -6   4   9      106.23       88.37      4.90 o
  -5   4   9      277.18      280.95      6.05 o
  -4   4   9        0.97        1.53      1.49 o
  -3   4   9      231.03      268.33      4.74 o
  -2   4   9       59.64       49.82      2.59 o
  -1   4   9        0.39        0.00      1.36 o
   0   4   9       44.02       34.95      2.57 o
   1   4   9       29.35       29.73      2.04 o
   2   4   9        3.47        0.31      1.49 o
   3   4   9      127.64      109.80      3.66 o
   4   4   9      474.48      497.03      8.82 o
   5   4   9      145.12      177.27      6.14 o
   6   4   9     1294.88     1272.07     16.70 o
   7   4   9      444.40      507.27      9.90 o
   8   4   9       42.60       31.06      3.54 o
   9   4   9      431.58      461.90      9.61 o
  10   4   9       99.98      123.28      5.87 o
  11   4   9       30.89       26.70      3.70 o
  12   4   9        4.49        7.32      3.27 o
  13   4   9       85.79       86.68      5.37 o
 -17   5   9       11.34       17.57     12.81 o
 -16   5   9       11.49       14.64      6.47 o
 -15   5   9        6.77        3.29      3.77 o
 -14   5   9       42.13       55.52      5.58 o
 -13   5   9        0.01        0.00      2.75 o
 -12   5   9        8.87        1.83      2.75 o
 -11   5   9       41.62       48.80      4.04 o
 -10   5   9      215.41      223.22      8.19 o
  -9   5   9       79.11       83.41      6.08 o
  -8   5   9      444.43      527.62     10.28 o
  -7   5   9       12.62       16.84      2.75 o
  -6   5   9       36.47       30.51      3.70 o
  -5   5   9        8.35        2.66      1.97 o
  -4   5   9      653.39      672.16      9.55 o
  -3   5   9       99.61      124.37      4.11 o
  -2   5   9      129.11      133.19      4.11 o
  -1   5   9      112.25      115.25      5.46 o
   0   5   9        2.42        0.92      1.36 o
   1   5   9       52.45       58.08      2.59 o
   2   5   9      485.90      444.57      8.90 o
   3   5   9     1061.37     1035.51     13.87 o
   4   5   9      437.85      402.23      8.18 o
   5   5   9      228.94      232.47      6.36 o
   6   5   9      364.15      398.51      8.65 o
   7   5   9      934.35      900.85     13.90 o
   8   5   9      374.33      397.14      8.96 o
   9   5   9       52.18       60.92      5.36 o
  10   5   9       29.39       38.66      3.79 o
  11   5   9       16.69       14.80      3.64 o
  12   5   9       13.86        4.40      4.10 o
  13   5   9       34.21       24.93      3.99 o
 -16   6   9        2.33        4.58      8.24 o
 -15   6   9       17.25       23.54      4.85 o
 -14   6   9        5.27        6.19      3.35 o
 -13   6   9        6.82        1.37      2.75 o
 -12   6   9       25.19       25.51      3.96 o
 -11   6   9        5.30        7.19      3.11 o
 -10   6   9        1.42        2.75      2.75 o
  -9   6   9      581.91      566.14     11.71 o
  -8   6   9        0.17        2.75      2.75 o
  -7   6   9      198.27      198.93      6.41 o
  -6   6   9        1.42        3.11      2.15 o
  -5   6   9      196.51      186.06      6.14 o
  -4   6   9        7.15        6.96      1.45 o
  -3   6   9      256.76      271.62      5.94 o
  -2   6   9       21.00       16.40      2.64 o
  -1   6   9       11.45       12.91      1.66 o
   0   6   9       19.23       32.82      2.24 o
   1   6   9      436.11      412.36      8.09 o
   2   6   9     1218.33     1206.69     15.52 o
   3   6   9      205.82      197.32      5.87 o
   4   6   9      533.33      498.82      9.45 o
   5   6   9      178.83      204.63      6.18 o
   6   6   9       23.66       21.51      4.07 o
   7   6   9      418.74      418.41      9.15 o
   8   6   9      965.23      980.83     15.06 o
   9   6   9       29.93       34.93      4.09 o
  10   6   9        2.70        0.00      3.05 o
  11   6   9        6.19       16.02      3.40 o
  12   6   9       47.49       56.10      4.75 o
  13   6   9        0.06        0.00      3.05 o
 -16   7   9       66.68       74.45      8.34 o
 -15   7   9        4.30        7.71      3.84 o
 -14   7   9       13.91       12.66      4.53 o
 -13   7   9        0.92        2.82      3.70 o
 -12   7   9       76.99       84.42      5.49 o
 -11   7   9       29.17       33.71      5.59 o
 -10   7   9       46.42       41.43      4.30 o
  -9   7   9        0.18        0.00      2.75 o
  -8   7   9      155.92      139.96      7.13 o
  -7   7   9      270.49      283.13      7.52 o
  -6   7   9        0.46        0.00      2.15 o
  -5   7   9       18.51       10.07      2.75 o
  -4   7   9       13.65        6.30      2.40 o
  -3   7   9      175.41      228.30      5.19 o
  -2   7   9       21.46       16.30      2.55 o
  -1   7   9       12.85       10.72      2.66 o
   0   7   9      289.94      290.18      6.15 o
   1   7   9       75.32       70.70      4.69 o
   2   7   9      101.57       78.66      4.22 o
   3   7   9      794.12      778.31     11.94 o
   4   7   9      162.60      168.07      5.66 o
   5   7   9     2611.86     2508.65     28.67 o
   6   7   9      472.45      502.14      9.97 o
   7   7   9     1666.68     1697.36     21.61 o
   8   7   9        1.27        0.41      2.70 o
   9   7   9      109.79      107.44      5.47 o
  10   7   9       20.57       18.84      3.53 o
  11   7   9       36.04       20.39      3.70 o
  12   7   9       22.24       24.38      3.70 o
 -15   8   9       17.67        8.89      4.51 o
 -14   8   9       12.07        4.39      5.35 o
 -13   8   9        1.86        2.68      3.43 o
 -12   8   9        2.94       10.98      3.66 o
 -11   8   9      129.81      148.94      6.60 o
 -10   8   9       92.92       95.75      5.49 o
  -9   8   9       89.65       91.01      5.49 o
  -8   8   9        0.61        0.00      2.40 o
  -7   8   9      188.23      198.58      6.59 o
  -6   8   9       17.05       10.52      2.75 o
  -5   8   9        7.37        9.61      2.75 o
  -4   8   9        4.13        0.00      3.07 o
  -3   8   9       14.33       15.97      3.43 o
  -2   8   9      100.28      125.77      5.33 o
  -1   8   9       22.78       21.66      3.43 o
   0   8   9       43.30       41.61      2.94 o
   1   8   9      139.50      166.06      7.01 o
   2   8   9      583.12      603.64     10.01 o
   3   8   9      280.12      265.21      7.01 o
   4   8   9       18.42       15.74      3.27 o
   5   8   9      163.16      173.29      6.36 o
   6   8   9      149.41      147.40      6.13 o
   7   8   9      146.33      193.63      6.49 o
   8   8   9      123.74      128.11      6.02 o
   9   8   9       38.91       29.66      3.79 o
  10   8   9        2.56        2.37      2.86 o
  11   8   9        3.21        0.81      2.70 o
  12   8   9       26.52       16.14      5.64 o
 -14   9   9        1.37        0.00      3.77 o
 -13   9   9        2.78        1.10      5.00 o
 -12   9   9       19.69        4.65      3.41 o
 -11   9   9       15.54       25.93      4.49 o
 -10   9   9        0.74        2.56      2.91 o
  -9   9   9       31.37       24.57      3.66 o
  -8   9   9      101.71      116.56      5.90 o
  -7   9   9        0.00        0.00      2.40 o
  -6   9   9       26.44       18.94      3.11 o
  -5   9   9       15.57        6.10      2.64 o
  -4   9   9       50.71       37.20      3.66 o
  -3   9   9       88.94      121.73      9.06 o
  -2   9   9       13.38       13.64      3.43 o
  -1   9   9        5.98        9.76      2.40 o
   0   9   9        8.80        8.38      4.76 o
   1   9   9     1002.64      974.17     13.80 o
   2   9   9       28.76       38.48      3.70 o
   3   9   9      531.76      490.90      9.61 o
   4   9   9      518.69      518.25      9.93 o
   5   9   9      452.15      422.64      9.15 o
   6   9   9       82.01       66.06      4.37 o
   7   9   9       29.64       24.55      4.65 o
   8   9   9        2.98        1.72      2.86 o
   9   9   9        6.47        7.09      3.05 o
  10   9   9       11.73        9.93      3.40 o
  11   9   9       13.90        0.00      5.02 o
 -14  10   9        1.32        2.75      4.53 o
 -13  10   9        2.72        3.66      3.77 o
 -12  10   9        0.92        0.61      4.23 o
 -11  10   9       23.14       29.57      4.28 o
 -10  10   9        0.42        0.00      2.75 o
  -9  10   9       35.35       48.74      7.66 o
  -8  10   9        3.50        3.20      2.75 o
  -7  10   9        5.95        1.95      2.91 o
  -6  10   9        9.95        2.29      2.75 o
  -5  10   9        9.80        8.42      3.77 o
  -4  10   9        0.91        0.00      3.88 o
  -3  10   9        9.80       10.20      5.49 o
  -2  10   9        0.89        0.00      3.17 o
  -1  10   9       34.07       30.93      4.51 o
   0  10   9       37.86       32.74      3.48 o
   1  10   9       66.96       85.10      4.79 o
   2  10   9       51.55       55.64      4.28 o
   3  10   9        4.52        2.99      3.18 o
   4  10   9       52.99       53.81      4.09 o
   5  10   9        2.22        0.00      2.28 o
   6  10   9        0.43        1.46      2.46 o
   7  10   9        0.76        2.60      2.57 o
   8  10   9        4.38        1.83      2.86 o
   9  10   9        3.06        3.50      2.94 o
  10  10   9        1.57        4.12      3.66 o
 -13  11   9       25.26       32.19      5.28 o
 -12  11   9        2.93       10.37      4.23 o
 -11  11   9       13.05       11.59      4.23 o
 -10  11   9        2.47        0.00      4.67 o
  -9  11   9        2.72        0.00      2.75 o
  -8  11   9       11.54       16.47      3.66 o
  -7  11   9        1.03        0.00      2.91 o
  -6  11   9        5.97        7.69      3.77 o
  -5  11   9       32.50       13.73      5.18 o
  -4  11   9       75.22       88.04      6.34 o
  -3  11   9       10.14        0.00      3.17 o
  -2  11   9        1.08        3.66      3.17 o
  -1  11   9        5.91        3.16      3.43 o
   0  11   9        4.13        3.11      3.77 o
   1  11   9       19.23       22.48      3.48 o
   2  11   9        0.19        0.00      3.17 o
   3  11   9       61.01       77.25      6.34 o
   4  11   9       21.38       19.09      3.27 o
   5  11   9        4.55        5.71      2.86 o
   6  11   9       47.12       45.01      4.37 o
   7  11   9        4.94       13.91      3.27 o
   8  11   9        1.87        0.84      3.35 o
   9  11   9        6.06        7.32      3.66 o
 -12  12   9        5.82       10.33      4.51 o
 -11  12   9       13.26       14.03      4.23 o
 -10  12   9        2.82        6.10      4.89 o
  -9  12   9       21.43       19.61      4.51 o
  -8  12   9        0.10        0.83      4.94 o
  -7  12   9       30.57       31.15      5.28 o
  -6  12   9       53.29       47.66      6.49 o
  -5  12   9        2.70        0.00      3.17 o
  -4  12   9        4.08        8.42      3.77 o
  -3  12   9      166.27      132.79     15.77 o
  -2  12   9        1.05        0.17      3.43 o
  -1  12   9       14.04        5.67      5.13 o
   0  12   9        0.30        2.44      3.17 o
   1  12   9      163.24      137.62      8.45 o
   2  12   9       17.33       17.86      4.23 o
   3  12   9        8.41       15.51      3.84 o
   4  12   9       12.75       10.56      3.35 o
   5  12   9       93.05       85.83      6.79 o
   6  12   9        1.81        7.21      2.86 o
   7  12   9        9.09        7.13      3.84 o
   8  12   9       33.51       41.46      4.76 o
 -10  13   9        7.48       11.80      5.72 o
  -9  13   9        9.13        4.58      6.41 o
  -8  13   9        6.67       13.73      5.18 o
  -7  13   9        2.29        0.78      4.39 o
  -6  13   9        4.02        9.15      4.23 o
  -5  13   9       24.08       26.03      6.81 o
  -4  13   9       72.80       79.33      6.64 o
  -3  13   9       44.80       61.18      5.92 o
  -2  13   9        0.06        0.50      3.43 o
  -1  13   9        2.27        0.26      4.39 o
   0  13   9        0.10        0.00      3.77 o
   1  13   9        0.41        0.00      3.77 o
   2  13   9       52.93       50.16      5.58 o
   3  13   9       11.20        9.76      4.23 o
   4  13   9       28.41       32.84      4.76 o
   5  13   9        2.65        2.53      3.35 o
   6  13   9        8.22       11.11      4.51 o
   7  13   9       30.70       44.77      5.55 o
  -8  14   9        3.00        0.00      4.39 o
  -7  14   9        5.95        0.00      4.39 o
  -6  14   9       29.69       15.05      5.72 o
  -5  14   9        1.17        0.00      7.32 o
  -4  14   9        1.07        8.54      4.23 o
  -3  14   9       24.14       32.62      7.26 o
  -2  14   9       30.36       35.23      5.28 o
  -1  14   9        4.55        4.94      3.77 o
   0  14   9       11.65       18.30      5.18 o
   1  14   9       33.54       20.66      4.51 o
   2  14   9        3.49        8.54      4.89 o
   3  14   9        1.37        0.55      3.77 o
   4  14   9        0.05        0.00      3.77 o
   5  14   9        2.11        7.87      3.77 o
  -6  15   9        7.87        0.00      7.32 o
  -5  15   9       30.81       30.62     11.90 o
  -4  15   9       22.17       17.39      6.47 o
  -3  15   9        3.86        2.75      5.18 o
  -2  15   9        2.76        2.56      3.77 o
  -1  15   9       29.64       15.69      5.36 o
   0  15   9       10.29       12.29      4.51 o
   1  15   9        1.16        4.44      4.39 o
   2  15   9        1.86        5.49      4.31 o
 -17   0  10       10.99       12.81      9.15 o
 -16   0  10        5.25        0.00      7.32 o
 -15   0  10       98.88      129.96     14.64 o
 -14   0  10        3.98        1.83      7.32 o
 -13   0  10       20.60       16.47      7.32 o
 -12   0  10       12.81       10.98      7.32 o
 -11   0  10       33.84       53.08      9.15 o
 -10   0  10      156.36      155.60     12.81 o
  -9   0  10        9.42       12.81      5.49 o
  -8   0  10      158.07      128.07     17.39 o
  -7   0  10       56.77       61.24      4.08 o
  -6   0  10        2.44        0.46      2.34 o
  -5   0  10      168.52      144.72      7.79 o
  -4   0  10      665.49      778.34     13.67 o
  -3   0  10       62.43       72.41      5.18 o
  -2   0  10      110.10       82.85     10.67 o
  -1   0  10     1935.71     2021.66     28.94 o
   0   0  10     3315.44     3299.86     43.84 o
   1   0  10     1131.73     1019.81     19.66 o
   2   0  10      406.00      292.98     10.36 o
   3   0  10       86.63       90.26      4.85 o
   4   0  10        8.99        0.61      2.11 o
   5   0  10      120.75       67.80      4.85 o
   6   0  10       45.06       27.21      3.43 o
   7   0  10       24.57       22.54      4.88 o
   8   0  10       42.41       33.22      3.96 o
   9   0  10       58.62       41.40      5.72 o
  10   0  10       60.38       60.83      7.03 o
  11   0  10      951.32      928.40     24.50 o
  12   0  10      136.33      152.36     10.94 o
  13   0  10        6.56        0.00     13.73 o
 -17   1  10        1.88        0.00      8.24 o
 -16   1  10       42.91       57.38      8.34 o
 -15   1  10       10.46       14.85      6.41 o
 -14   1  10        9.37       12.81      5.18 o
 -13   1  10        0.41        2.88      5.49 o
 -12   1  10        1.90        0.00      4.58 o
 -11   1  10        5.83        7.32      3.88 o
 -10   1  10       15.97       20.29      4.71 o
  -9   1  10        3.38        0.00      2.34 o
  -8   1  10        0.93        0.00      1.68 o
  -7   1  10       13.14       12.77      1.86 o
  -6   1  10     1808.55     1816.36     20.15 o
  -5   1  10     4845.39     4978.36     48.64 o
  -4   1  10       92.67      106.46      3.70 o
  -3   1  10      275.98      271.11      5.57 o
  -2   1  10        3.51        1.57      1.22 o
  -1   1  10       83.00       96.60      3.30 o
   0   1  10       85.55       94.99      3.96 o
   1   1  10       12.22       12.93      2.47 o
   2   1  10       21.40       29.63      2.46 o
   3   1  10       75.09       80.85      3.43 o
   4   1  10        6.73        2.14      1.49 o
   5   1  10        6.61        4.03      2.13 o
   6   1  10       67.02       63.25      3.43 o
   7   1  10        1.78        1.27      2.04 o
   8   1  10       28.58       22.03      3.11 o
   9   1  10      175.58      165.53      5.79 o
  10   1  10       27.42       40.46      4.04 o
  11   1  10      268.40      262.50      8.66 o
  12   1  10       15.29       17.48      4.51 o
  13   1  10       10.18        5.49      3.66 o
 -17   2  10        4.74        9.56      5.72 o
 -16   2  10        1.72        0.00      5.18 o
 -15   2  10       33.26       17.90      5.72 o
 -14   2  10        4.41        0.52      4.39 o
 -13   2  10       14.73        9.15      5.49 o
 -12   2  10        5.88        9.67      4.39 o
 -11   2  10        3.23        4.27      3.74 o
 -10   2  10      237.39      261.86      9.94 o
  -9   2  10       68.67       69.07      4.04 o
  -8   2  10       33.34       34.48      3.11 o
  -7   2  10       24.08       30.16      2.57 o
  -6   2  10       15.82       11.97      1.86 o
  -5   2  10      399.60      407.65      8.16 o
  -4   2  10       53.09       61.22      2.73 o
  -3   2  10        7.26        7.97      1.57 o
  -2   2  10      180.01      194.75      4.27 o
  -1   2  10      200.91      267.14      5.73 o
   0   2  10        1.99        3.66      1.49 o
   1   2  10     1384.19     1406.78     21.19 o
   2   2  10      396.49      381.90      6.58 o
   3   2  10      714.26      706.38      9.69 o
   4   2  10       62.62       67.28      3.19 o
   5   2  10      208.39      151.63      4.42 o
   6   2  10       22.59       18.17      2.86 o
   7   2  10       65.14       79.89      4.37 o
   8   2  10        0.06        0.00      2.20 o
   9   2  10        8.96       11.77      3.11 o
  10   2  10       14.83       18.15      3.40 o
  11   2  10      499.33      512.39     14.80 o
  12   2  10       18.55       26.19      4.04 o
  13   2  10       19.52       22.53      7.20 o
 -17   3  10       24.29       25.97      6.47 o
 -16   3  10        1.95        0.00     11.90 o
 -15   3  10        1.33        1.57      8.24 o
 -14   3  10       48.49       66.82      7.77 o
 -13   3  10       70.78       71.43      8.24 o
 -12   3  10       12.70        7.87      3.77 o
 -11   3  10        0.11        0.00      3.33 o
 -10   3  10      158.59      204.49      6.49 o
  -9   3  10       80.22       84.65      5.28 o
  -8   3  10       23.37       17.44      2.75 o
  -7   3  10       38.30       54.68      3.66 o
  -6   3  10       83.78       78.52      3.26 o
  -5   3  10      879.13      900.46     12.04 o
  -4   3  10        2.45        0.00      1.29 o
  -3   3  10        0.29        2.14      1.49 o
  -2   3  10      417.55      437.60      6.64 o
  -1   3  10      627.11      622.57      8.71 o
   0   3  10       18.09       13.79      2.19 o
   1   3  10        0.07        1.53      1.29 o
   2   3  10      133.20      148.00      4.19 o
   3   3  10       28.21       34.93      2.54 o
   4   3  10       99.95      116.54      3.92 o
   5   3  10      385.04      364.50      7.67 o
   6   3  10      553.32      552.02      9.98 o
   7   3  10      127.90      113.00      5.05 o
   8   3  10       48.67       47.59      3.84 o
   9   3  10       79.93       73.11      5.66 o
  10   3  10       28.49       20.10      3.40 o
  11   3  10        0.10        0.00      2.70 o
  12   3  10        0.50        6.75      3.15 o
  13   3  10       13.20        7.03      3.84 o
 -17   4  10        0.52        0.00      5.72 o
 -16   4  10        8.71        7.32      5.49 o
 -15   4  10       59.59       56.56      7.77 o
 -14   4  10       29.79       38.44     17.39 o
 -13   4  10      224.31      242.22      9.12 o
 -12   4  10        0.01        0.00      3.17 o
 -11   4  10       72.60       57.35      4.28 o
 -10   4  10       37.65       43.34      3.84 o
  -9   4  10      326.18      333.12      8.09 o
  -8   4  10       86.64      105.51      5.28 o
  -7   4  10      418.92      474.15     10.86 o
  -6   4  10       13.66       13.27      2.75 o
  -5   4  10       83.68       83.21      3.52 o
  -4   4  10        2.47        1.53      1.80 o
  -3   4  10     1097.43     1145.02     20.10 o
  -2   4  10       26.46       12.41      1.66 o
  -1   4  10      208.44      202.45      5.16 o
   0   4  10       32.24       10.96      3.00 o
   1   4  10       20.96       17.68      2.04 o
   2   4  10        7.95       16.64      2.18 o
   3   4  10     1122.56     1094.94     15.84 o
   4   4  10     3476.90     3461.00     36.77 o
   5   4  10      186.88      214.72      6.36 o
   6   4  10       29.29       28.42      3.66 o
   7   4  10      107.80       90.64      5.05 o
   8   4  10       20.65       29.34      3.48 o
   9   4  10       32.62       36.07      4.26 o
  10   4  10      267.24      300.92      8.14 o
  11   4  10       12.05        5.86      3.27 o
  12   4  10        2.38        2.29      3.05 o
  13   4  10        0.07        0.00      3.66 o
 -16   5  10        8.24        3.66      5.18 o
 -15   5  10        2.24        1.83      5.18 o
 -14   5  10       15.21        6.22      3.77 o
 -13   5  10        4.30        0.00      3.17 o
 -12   5  10       10.89        9.41      3.11 o
 -11   5  10       10.33        8.69      2.75 o
 -10   5  10        9.00        7.78      2.75 o
  -9   5  10      105.92      112.74      5.21 o
  -8   5  10        3.20        7.32      2.75 o
  -7   5  10      110.23       95.10      4.97 o
  -6   5  10        0.43        0.00      1.97 o
  -5   5  10        5.07        3.83      2.16 o
  -4   5  10       39.94       48.22      4.27 o
  -3   5  10       75.19       80.53      3.45 o
  -2   5  10        0.02        0.00      1.68 o
  -1   5  10      199.70      229.79      5.47 o
   0   5  10      614.46      709.96     10.72 o
   1   5  10     2504.01     2364.64     26.04 o
   2   5  10     1555.86     1583.58     19.29 o
   3   5  10      812.08      794.79     13.69 o
   4   5  10       63.49       75.72      4.37 o
   5   5  10      419.95      456.42      9.15 o
   6   5  10      321.34      323.23      7.51 o
   7   5  10       28.63       30.33      3.54 o
   8   5  10        0.03        0.00      2.46 o
   9   5  10      132.65      138.32      6.02 o
  10   5  10       23.70       30.02      3.88 o
  11   5  10        6.62        6.61      2.94 o
  12   5  10       59.72       72.18      5.05 o
 -16   6  10        6.16        5.49      5.72 o
 -15   6  10       32.37       35.63      9.69 o
 -14   6  10        0.01        0.00      3.43 o
 -13   6  10       46.58       39.46      4.04 o
 -12   6  10        0.39        1.10      4.76 o
 -11   6  10      132.46      145.41      6.14 o
 -10   6  10        9.16       12.81      3.11 o
  -9   6  10        2.03        2.29      2.75 o
  -8   6  10       25.21       14.40      2.91 o
  -7   6  10       44.77       27.55      3.35 o
  -6   6  10       22.99       34.97      4.23 o
  -5   6  10        3.86        2.75      2.37 o
  -4   6  10      112.88      107.59      4.97 o
  -3   6  10       48.78       62.69      3.38 o
  -2   6  10      207.18      186.31      7.40 o
  -1   6  10      285.27      352.69      8.16 o
   0   6  10      645.83      608.83      9.89 o
   1   6  10       28.47       33.59      2.86 o
   2   6  10      128.91      114.22      6.33 o
   3   6  10      307.59      322.15      7.67 o
   4   6  10     1747.97     1647.39     20.61 o
   5   6  10      504.78      467.89      9.31 o
   6   6  10      255.00      253.49      7.41 o
   7   6  10        2.38        7.69      3.27 o
   8   6  10      372.80      403.99      9.15 o
   9   6  10      194.25      211.60      6.69 o
  10   6  10       41.14       64.64      4.71 o
  11   6  10        1.52        0.00      2.70 o
  12   6  10        1.07        4.03      3.81 o
 -15   7  10       13.96       13.94      4.85 o
 -14   7  10        0.79        0.13      3.11 o
 -13   7  10       40.43       46.49      4.58 o
 -12   7  10       50.96       47.08      4.58 o
 -11   7  10        9.26        3.90      2.91 o
 -10   7  10       13.74       10.86      2.91 o
  -9   7  10       16.76       14.77      3.11 o
  -8   7  10        2.85        0.92      2.75 o
  -7   7  10      245.82      243.89      7.52 o
  -6   7  10      162.72      143.97      5.90 o
  -5   7  10       60.82       60.97      4.49 o
  -4   7  10        4.25        2.64      2.40 o
  -3   7  10       51.74       58.70      4.28 o
  -2   7  10      109.13      108.64      4.64 o
  -1   7  10       19.66       14.24      4.41 o
   0   7  10        1.08        0.00      2.40 o
   1   7  10      206.69      214.76      5.94 o
   2   7  10     1230.46     1206.14     16.34 o
   3   7  10       43.73       51.67      3.88 o
   4   7  10      697.53      710.98     12.08 o
   5   7  10       31.14       51.19      4.94 o
   6   7  10      397.85      405.19     11.41 o
   7   7  10      414.48      411.41      9.15 o
   8   7  10      162.58      163.25      6.13 o
   9   7  10       38.97       32.41      3.88 o
  10   7  10       12.45        9.34      3.64 o
  11   7  10        0.23        5.49      3.27 o
 -15   8  10        5.58        8.76      4.51 o
 -14   8  10       21.40       11.73      5.81 o
 -13   8  10        0.31        0.00      2.91 o
 -12   8  10        0.09        0.00      2.91 o
 -11   8  10        0.80        0.00      2.75 o
 -10   8  10       11.03       11.69      3.43 o
  -9   8  10       79.52       63.56      4.76 o
  -8   8  10        9.54       10.98      3.43 o
  -7   8  10        0.04        1.42      3.43 o
  -6   8  10       16.04       16.86      3.43 o
  -5   8  10       86.91       80.44      4.99 o
  -4   8  10      107.77      110.68      5.38 o
  -3   8  10      269.53      265.77      9.12 o
  -2   8  10       88.81       87.00      9.15 o
  -1   8  10        1.00        3.86      2.40 o
   0   8  10      512.22      538.88     10.79 o
   1   8  10      307.98      293.32      8.16 o
   2   8  10       11.11       15.14      2.86 o
   3   8  10        0.01        0.10      3.14 o
   4   8  10      542.26      560.89     10.57 o
   5   8  10      111.99      127.15      5.36 o
   6   8  10      109.31      123.05      5.87 o
   7   8  10        3.47        6.89      2.86 o
   8   8  10        6.80       10.25      3.27 o
   9   8  10       19.37       17.04      3.90 o
  10   8  10       43.33       46.16      4.53 o
  11   8  10       20.88       22.89      5.03 o
 -14   9  10       31.67       16.75      4.85 o
 -13   9  10        3.66        0.00      3.66 o
 -12   9  10       99.61      109.44      6.41 o
 -11   9  10        7.57        9.61      3.66 o
 -10   9  10       47.17       58.18      4.97 o
  -9   9  10        0.72        0.00      2.75 o
  -8   9  10       18.24       10.59      3.55 o
  -7   9  10        3.51        0.00      2.75 o
  -6   9  10        3.87        4.39      2.91 o
  -5   9  10      115.81      108.73      5.90 o
  -4   9  10        9.65        1.83      4.31 o
  -3   9  10        0.40        0.00      3.17 o
  -2   9  10      167.83      157.34      8.05 o
  -1   9  10      598.69      531.11     13.74 o
   0   9  10       37.08       37.53      3.81 o
   1   9  10        0.12        0.00      3.70 o
   2   9  10     1030.21      942.05     17.06 o
   3   9  10        8.13        2.26      3.80 o
   4   9  10        1.07        2.03      2.70 o
   5   9  10       21.59       17.85      3.40 o
   6   9  10       50.67       48.63      4.29 o
   7   9  10       35.03       32.93      3.62 o
   8   9  10       37.78       34.88      3.88 o
   9   9  10       18.06       19.44      3.54 o
  10   9  10        0.02        0.00      2.86 o
 -13  10  10        6.18        9.28      4.51 o
 -12  10  10        0.06        0.00      4.23 o
 -11  10  10       47.80       44.48      4.76 o
 -10  10  10        0.86        0.00      2.91 o
  -9  10  10        1.90        0.00      2.75 o
  -8  10  10        1.62        0.00      2.75 o
  -7  10  10       40.67       50.44      4.76 o
  -6  10  10       97.77       92.87      6.64 o
  -5  10  10       12.02        8.42      3.77 o
  -4  10  10        9.54       10.98      5.49 o
  -3  10  10       12.06       14.03      4.23 o
  -2  10  10       57.95       49.56      5.28 o
  -1  10  10        6.22        6.77      5.74 o
   0  10  10      116.30      104.22      8.66 o
   1  10  10       88.18      100.50      5.55 o
   2  10  10       64.48       47.93      4.32 o
   3  10  10       50.66       47.88      4.28 o
   4  10  10       34.08       46.72      3.88 o
   5  10  10      159.79      165.73      6.86 o
   6  10  10       21.59       24.37      3.60 o
   7  10  10       12.73        6.75      3.05 o
   8  10  10        8.11       10.07      3.40 o
   9  10  10       12.98       15.44      3.58 o
 -12  11  10        2.85        0.00      4.23 o
 -11  11  10        0.28        0.00      3.77 o
 -10  11  10        0.39        0.00      3.17 o
  -9  11  10       90.23       94.46      6.14 o
  -8  11  10        2.31        0.00      4.49 o
  -7  11  10        1.84        1.33      3.43 o
  -6  11  10        2.00        1.83      3.17 o
  -5  11  10       19.54       21.52      9.15 o
  -4  11  10        1.15        0.00      3.17 o
  -3  11  10        1.90        0.00      3.17 o
  -2  11  10      289.18      262.89      9.83 o
  -1  11  10      229.85      227.59      9.78 o
   0  11  10        2.22        9.15      4.23 o
   1  11  10       30.31       39.66      5.28 o
   2  11  10      188.17      180.88      7.24 o
   3  11  10       88.24       78.53      5.21 o
   4  11  10        1.78        7.71      3.11 o
   5  11  10        0.44        0.77      2.67 o
   6  11  10       15.11       21.20      3.40 o
   7  11  10       45.93       43.04      3.99 o
   8  11  10       48.43       57.01      4.71 o
 -11  12  10        0.42        0.73      3.77 o
 -10  12  10        4.75        7.93      4.23 o
  -9  12  10        0.06        0.00      3.43 o
  -8  12  10       18.06       27.61      5.28 o
  -7  12  10        0.06        0.00      4.12 o
  -6  12  10        6.01        1.05     11.90 o
  -5  12  10       31.38       38.18      7.27 o
  -4  12  10        2.20        0.00      3.43 o
  -3  12  10      125.50      109.35      9.81 o
  -2  12  10        0.76        0.00      3.88 o
  -1  12  10        3.38        5.12      3.77 o
   0  12  10       40.68       28.94      5.28 o
   1  12  10        7.81        1.10      3.77 o
   2  12  10       33.96       37.22      7.62 o
   3  12  10       29.61       18.84      3.66 o
   4  12  10        1.66        4.18      3.11 o
   5  12  10       35.77       34.90      4.28 o
   6  12  10        1.58        5.07      3.35 o
   7  12  10       24.25       33.62      4.22 o
  -9  13  10        6.56        0.00      5.18 o
  -8  13  10        1.03        0.00      5.18 o
  -7  13  10        3.22        0.00      3.88 o
  -6  13  10        6.40        1.83      3.77 o
  -5  13  10       11.48       13.86      4.99 o
  -4  13  10       10.34       12.81      4.23 o
  -3  13  10       10.03        7.93      4.23 o
  -2  13  10       52.97       42.93      5.58 o
  -1  13  10       69.77       75.72      6.34 o
   0  13  10        3.02        1.46      4.83 o
   1  13  10        5.08        4.88      4.23 o
   2  13  10       31.75       53.33      5.92 o
   3  13  10       58.45       39.90      5.28 o
   4  13  10        0.02        2.44      4.23 o
   5  13  10        0.32        0.00      4.17 o
   6  13  10        7.12        4.72      3.84 o
  -7  14  10        0.04        0.00      5.18 o
  -6  14  10        1.11        6.41      5.18 o
  -5  14  10        0.45       12.20      4.89 o
  -4  14  10       57.46       68.26      6.64 o
  -3  14  10        4.33        0.00      3.77 o
  -2  14  10        2.74        0.00      5.13 o
  -1  14  10       24.51       21.29      4.85 o
   0  14  10        0.98        1.46      3.77 o
   1  14  10        0.17        5.49      4.23 o
   2  14  10        0.55        4.44      4.51 o
   3  14  10        9.93        5.49      4.23 o
  -3  15  10        1.73        3.66      4.23 o
  -2  15  10        3.02        0.00      4.23 o
  -1  15  10        0.24        1.22      4.23 o
 -17   1  11        0.71        0.00      5.18 o
 -16   1  11        0.01        3.66      5.18 o
 -15   1  11        2.29        0.00      4.58 o
 -14   1  11       30.03       25.33      5.72 o
 -13   1  11       31.60       37.54      6.47 o
 -12   1  11       14.44        5.49      6.41 o
 -11   1  11      143.67      173.10     10.35 o
 -10   1  11        5.61       10.31      5.77 o
  -9   1  11       17.24       18.70      3.43 o
  -8   1  11        1.72        1.46      2.64 o
  -7   1  11       26.77       34.26      5.02 o
  -6   1  11      147.71      116.34      4.97 o
  -5   1  11        0.02        0.00      1.64 o
  -4   1  11      108.33       75.84      3.19 o
  -3   1  11      170.29      202.73      4.70 o
  -2   1  11       53.99       72.66      3.70 o
  -1   1  11      626.31      665.47      9.09 o
   0   1  11      195.54      195.61      4.59 o
   1   1  11       16.79       16.18      2.24 o
   2   1  11       28.90       36.50      2.54 o
   3   1  11        4.50       15.36      2.24 o
   4   1  11       54.10       43.96      2.81 o
   5   1  11       22.69       12.08      2.10 o
   6   1  11      122.23      156.33      4.70 o
   7   1  11       19.89       22.57      3.05 o
   8   1  11      265.37      261.83      8.60 o
   9   1  11       43.37       56.61      4.22 o
  10   1  11       62.87       69.06      5.68 o
  11   1  11       20.42       26.96      4.28 o
  12   1  11        0.72        0.00      3.35 o
 -17   2  11        9.68       18.30      6.47 o
 -16   2  11        6.36        0.92      6.41 o
 -15   2  11       13.41       11.39      5.72 o
 -14   2  11       13.09       21.56      5.72 o
 -13   2  11       49.30       58.37      7.77 o
 -12   2  11        0.05        9.15      5.18 o
 -11   2  11       14.41       14.28      3.77 o
 -10   2  11       21.05       14.44      3.43 o
  -9   2  11      422.80      401.81     10.78 o
  -8   2  11        0.15        1.83      2.15 o
  -7   2  11        7.73        7.88      1.86 o
  -6   2  11        5.09        5.67      2.15 o
  -5   2  11      597.09      613.04     18.18 o
  -4   2  11      333.83      380.05      7.26 o
  -3   2  11      178.82      162.93      4.19 o
  -2   2  11       74.05       86.85      3.43 o
  -1   2  11        3.21        0.00      1.49 o
   0   2  11      414.36      449.70      7.30 o
   1   2  11      101.48      114.59      3.94 o
   2   2  11      241.08      259.96      5.57 o
   3   2  11      984.59     1040.02     13.05 o
   4   2  11       39.95       36.53      2.74 o
   5   2  11        3.39        0.00      1.66 o
   6   2  11        3.12        0.00      2.46 o
   7   2  11        4.83        5.11      2.57 o
   8   2  11       47.98       46.33      4.82 o
   9   2  11        2.65        9.67      3.43 o
  10   2  11        7.72        8.05      3.27 o
  11   2  11       21.90       21.05      3.96 o
  12   2  11       28.27       38.36      4.97 o
 -16   3  11        4.09        1.02      7.32 o
 -15   3  11       16.61       16.68      5.72 o
 -14   3  11       83.78       84.64      8.34 o
 -13   3  11       24.65       12.81      7.32 o
 -12   3  11       43.44       51.09      4.85 o
 -11   3  11        0.04        1.83      3.17 o
 -10   3  11       13.71       26.60      4.98 o
  -9   3  11      123.73      112.93      5.21 o
  -8   3  11       11.49        5.69      2.40 o
  -7   3  11       80.10       50.23      3.84 o
  -6   3  11      918.02      965.96     16.62 o
  -5   3  11      121.33      130.34      4.25 o
  -4   3  11      314.82      253.30      5.79 o
  -3   3  11        3.52        8.17      1.86 o
  -2   3  11        1.23        1.53      1.49 o
  -1   3  11      269.19      249.99      5.85 o
   0   3  11      156.50      190.67      4.81 o
   1   3  11     1388.50     1260.66     34.37 o
   2   3  11      176.27      161.37      5.20 o
   3   3  11      316.52      279.55      6.04 o
   4   3  11      117.17      123.10      7.73 o
   5   3  11      667.47      619.94     10.80 o
   6   3  11       38.71       32.96      3.54 o
   7   3  11       16.12       15.56      3.05 o
   8   3  11       43.79       32.93      4.04 o
   9   3  11      250.15      228.53      7.31 o
  10   3  11        9.96        5.83      3.44 o
  11   3  11        5.10        1.94      2.86 o
  12   3  11       20.54       20.78      4.28 o
 -16   4  11        7.97       10.98      5.18 o
 -15   4  11       37.04       49.49      7.77 o
 -14   4  11        4.67        0.78      7.32 o
 -13   4  11       50.38       44.67      4.85 o
 -12   4  11        9.09        3.66      3.45 o
 -11   4  11       16.30       13.73      3.77 o
 -10   4  11        0.73        2.75      2.75 o
  -9   4  11       34.33       30.13      3.35 o
  -8   4  11      338.51      289.45      7.74 o
  -7   4  11       11.22       10.07      2.75 o
  -6   4  11        0.10        0.33      1.97 o
  -5   4  11      206.35      160.77      5.68 o
  -4   4  11       14.06       12.11      2.77 o
  -3   4  11        4.49       14.92      2.20 o
  -2   4  11      106.18      106.56      4.62 o
  -1   4  11      223.96      213.96      5.03 o
   0   4  11      221.06      187.55     14.20 o
   1   4  11       31.93       31.75      3.41 o
   2   4  11     2170.75     2185.01     25.21 o
   3   4  11      141.68      162.70      5.73 o
   4   4  11      499.65      485.41      9.90 o
   5   4  11       22.28       14.32      2.86 o
   6   4  11       24.60       14.36      3.35 o
   7   4  11       20.33       26.22      3.60 o
   8   4  11       63.66       70.56      4.71 o
   9   4  11      183.11      177.02      6.62 o
  10   4  11        4.96        5.71      2.86 o
  11   4  11        4.54        5.86      3.27 o
  12   4  11       24.45       19.02      3.79 o
 -16   5  11        3.61        0.00      5.18 o
 -15   5  11        2.14        0.00      4.39 o
 -14   5  11       17.99        9.15      4.23 o
 -13   5  11        0.02        0.00      3.17 o
 -12   5  11       48.44       47.59      5.28 o
 -11   5  11        5.34       10.46      3.11 o
 -10   5  11        0.81        0.00      2.75 o
  -9   5  11       12.49       12.52      2.75 o
  -8   5  11        2.74        1.02      3.67 o
  -7   5  11       56.46       61.11      4.28 o
  -6   5  11       11.08       17.04      2.91 o
  -5   5  11       88.22       83.05      4.97 o
  -4   5  11      141.97      125.30      5.49 o
  -3   5  11       57.82       63.51      4.04 o
  -2   5  11       30.89       39.10      3.05 o
  -1   5  11     1045.74      982.80     20.36 o
   0   5  11      725.26      665.35     13.48 o
   1   5  11      726.81      688.33     10.91 o
   2   5  11      150.44      176.78      6.02 o
   3   5  11      315.71      242.02      6.49 o
   4   5  11      611.18      574.13     11.65 o
   5   5  11       96.29      109.94      5.36 o
   6   5  11        8.30        8.58      3.05 o
   7   5  11       47.52       49.12      4.79 o
   8   5  11       48.74       55.05      6.79 o
   9   5  11        2.54        3.86      2.70 o
  10   5  11       20.87       22.23      3.54 o
  11   5  11        4.52        5.56      2.94 o
  12   5  11        0.19        0.00      3.23 o
 -15   6  11       16.91       20.13      6.47 o
 -14   6  11        3.04        0.00      4.53 o
 -13   6  11       13.49       14.38      4.51 o
 -12   6  11       63.46       67.52      5.21 o
 -11   6  11       61.92       61.76      4.76 o
 -10   6  11        3.58        2.29      2.75 o
  -9   6  11       42.65       49.14      4.94 o
  -8   6  11       54.42       62.92      7.40 o
  -7   6  11        8.55        9.61      2.75 o
  -6   6  11      168.76      154.54      7.66 o
  -5   6  11        9.56       13.79      2.91 o
  -4   6  11       70.70       58.65      4.04 o
  -3   6  11       10.43       16.65      2.91 o
  -2   6  11       47.09       47.19      5.55 o
  -1   6  11     1083.34     1131.36     32.00 o
   0   6  11      327.62      318.38     10.18 o
   1   6  11      590.65      589.30     11.73 o
   2   6  11      857.35      859.39     13.04 o
   3   6  11      755.35      756.29     12.40 o
   4   6  11      681.12      653.39     11.43 o
   5   6  11      553.26      532.57     16.87 o
   6   6  11        4.86        5.59      3.49 o
   7   6  11       16.92       11.44      3.05 o
   8   6  11        9.68        5.17      3.08 o
   9   6  11       41.66       40.00      4.11 o
  10   6  11        0.64        0.00      3.27 o
  11   6  11        1.87        1.60      3.05 o
 -15   7  11        0.11        3.05      4.23 o
 -14   7  11       33.93       37.83      5.58 o
 -13   7  11       22.34       19.94      3.84 o
 -12   7  11        1.26        0.00      2.75 o
 -11   7  11       22.24       26.46      3.84 o
 -10   7  11        3.30        4.39      2.91 o
  -9   7  11       11.80        6.35      2.91 o
  -8   7  11       17.71       16.84      3.96 o
  -7   7  11       95.27      100.98      6.61 o
  -6   7  11        1.00        6.96      2.91 o
  -5   7  11       30.02       22.48      3.77 o
  -4   7  11      108.03      103.15      5.68 o
  -3   7  11       98.79      104.86      9.25 o
  -2   7  11      416.98      399.24      9.11 o
  -1   7  11       18.84       28.47      3.96 o
   0   7  11      259.29      222.55      7.43 o
   1   7  11      197.42      210.16      7.24 o
   2   7  11      284.53      301.18      7.40 o
   3   7  11     1712.21     1827.73     23.61 o
   4   7  11      772.76      801.75     17.17 o
   5   7  11        0.91        0.00      2.70 o
   6   7  11       25.14       30.47      3.70 o
   7   7  11        9.43       17.96      3.40 o
   8   7  11       13.43        6.86      3.05 o
   9   7  11       14.60       14.49      3.40 o
  10   7  11        0.98        1.83      3.27 o
  11   7  11        3.46        0.00      3.05 o
 -14   8  11        0.91        5.78      4.67 o
 -13   8  11       18.09       13.73      3.66 o
 -12   8  11        1.53        0.00      2.75 o
 -11   8  11       15.33       11.44      3.66 o
 -10   8  11        9.17        2.75      3.17 o
  -9   8  11        7.28        5.61      2.91 o
  -8   8  11        0.46        0.00      2.91 o
  -7   8  11        9.94        9.87      3.64 o
  -6   8  11        6.94        4.12      2.91 o
  -5   8  11       10.08        7.81      2.91 o
  -4   8  11      354.11      298.85     10.89 o
  -3   8  11      786.15      796.37     20.64 o
  -2   8  11      312.21      274.93     21.05 o
  -1   8  11      595.36      555.65     10.99 o
   0   8  11       68.59       61.73      4.79 o
   1   8  11     1783.99     1717.56     24.37 o
   2   8  11     1466.11     1419.50     21.26 o
   3   8  11       41.30       37.42      4.13 o
   4   8  11       68.85       62.17      4.22 o
   5   8  11        0.17        0.00      2.58 o
   6   8  11        3.05        0.00      2.57 o
   7   8  11      150.66      133.49      6.02 o
   8   8  11       32.65       19.50      3.96 o
   9   8  11       25.67       20.77      3.54 o
  10   8  11        2.66        3.32      3.05 o
 -13   9  11        0.94        0.00      3.66 o
 -12   9  11       15.42       19.05      3.84 o
 -11   9  11        7.77        6.85      3.70 o
 -10   9  11        1.23        0.00      3.43 o
  -9   9  11        5.14        4.36      3.35 o
  -8   9  11        7.83        7.74      3.35 o
  -7   9  11        2.86        0.00      2.75 o
  -6   9  11       22.30       13.66      3.35 o
  -5   9  11       36.51       32.01      4.85 o
  -4   9  11       11.63        1.05      5.49 o
  -3   9  11        0.55        6.41      5.18 o
  -2   9  11       10.31       16.47      4.23 o
  -1   9  11       46.48       35.03      5.55 o
   0   9  11       56.87       55.19      6.42 o
   1   9  11       21.41       22.50      3.63 o
   2   9  11       13.75       19.62      3.48 o
   3   9  11       80.42       73.27      5.21 o
   4   9  11       17.55       24.29      3.40 o
   5   9  11        8.40        2.91      2.86 o
   6   9  11       28.70       17.76      5.47 o
   7   9  11        1.96        9.15      3.27 o
   8   9  11       32.42       42.03      4.09 o
   9   9  11        5.44        6.59      3.27 o
 -13  10  11       20.29        6.90      4.85 o
 -12  10  11        7.87       10.50      3.84 o
 -11  10  11        6.32        3.94      6.87 o
 -10  10  11        1.33        0.00      3.36 o
  -9  10  11        8.68        2.68      3.96 o
  -8  10  11       43.50       61.24      5.21 o
  -7  10  11       34.52       24.78      4.85 o
  -6  10  11       20.42       29.03      4.85 o
  -5  10  11        6.08        2.38      3.77 o
  -4  10  11        1.36        3.40      4.39 o
  -3  10  11      286.03      304.21     10.89 o
  -2  10  11       42.19       56.61      5.58 o
  -1  10  11      434.86      455.82     22.46 o
   0  10  11       21.04       21.82      4.23 o
   1  10  11       47.52       49.92      4.44 o
   2  10  11        4.31        2.88      3.11 o
   3  10  11        0.17        0.00      2.64 o
   4  10  11        2.74        1.70      3.11 o
   5  10  11        5.50       15.53      3.15 o
   6  10  11       23.31       20.36      3.54 o
   7  10  11        0.01        0.54      2.86 o
   8  10  11        0.36        0.00      2.70 o
 -11  11  11        1.13        0.00      3.11 o
 -10  11  11        0.73        0.00      2.91 o
  -9  11  11        5.12        2.38      3.77 o
  -8  11  11        4.35        4.76      3.77 o
  -7  11  11       12.63       11.59      4.23 o
  -6  11  11        4.15        6.04      3.77 o
  -5  11  11        6.98        4.71      5.49 o
  -4  11  11        1.83       14.64      4.23 o
  -3  11  11       65.07       66.71      7.77 o
  -2  11  11       15.18       24.18      4.85 o
  -1  11  11      112.54      103.95      7.70 o
   0  11  11        3.36        6.71      4.23 o
   1  11  11       21.23       19.52      4.23 o
   2  11  11        3.07        0.00      3.43 o
   3  11  11        9.77        6.90      3.35 o
   4  11  11        0.51        3.10      3.35 o
   5  11  11        8.65        8.89      5.09 o
   6  11  11       31.90       28.07      4.28 o
   7  11  11        3.78        9.00      3.40 o
 -10  12  11        0.25        0.00      5.18 o
  -9  12  11        9.63        7.06      5.67 o
  -8  12  11       27.22       37.84      5.28 o
  -7  12  11       19.14       29.17      5.58 o
  -6  12  11        2.64        3.66      5.49 o
  -5  12  11       27.66       31.50      5.28 o
  -4  12  11        1.17        4.21      3.77 o
  -3  12  11        2.13        4.27      4.23 o
  -2  12  11        8.56        4.03      4.23 o
  -1  12  11       44.30       44.15      6.09 o
   0  12  11        3.41        4.94      5.05 o
   1  12  11        5.44        2.56      5.44 o
   2  12  11       16.29        6.71      4.23 o
   3  12  11        2.34        0.00      3.77 o
   4  12  11        5.40        3.75      3.48 o
   5  12  11        5.13        9.46      4.23 o
   6  12  11       66.26       65.15      5.37 o
  -8  13  11        3.13        0.00     11.90 o
  -7  13  11       47.79       36.07      5.58 o
  -6  13  11       10.67       17.10      5.32 o
  -5  13  11        0.56        4.88      4.23 o
  -4  13  11       16.10       24.40      5.28 o
  -3  13  11       51.26       40.46      5.28 o
  -2  13  11        0.78        4.88      4.23 o
  -1  13  11        0.55        0.00      3.43 o
   0  13  11        9.02        7.93      4.23 o
   1  13  11        2.00        0.61      4.23 o
   2  13  11       27.96       28.37      5.28 o
   3  13  11       20.61       25.84      5.58 o
   4  13  11       31.52       36.04      5.58 o
  -6  14  11        0.27        0.00      5.49 o
  -5  14  11        4.71        9.15      4.23 o
  -4  14  11        0.70        0.00      3.77 o
  -3  14  11        0.31        6.54      4.99 o
  -2  14  11        1.20        6.71      4.23 o
  -1  14  11        0.01        0.00      5.18 o
   0  14  11        9.78       11.11      4.51 o
   1  14  11        4.84        9.02      4.51 o
 -16   0  12        6.93        0.00      7.32 o
 -15   0  12        0.40        3.66      7.32 o
 -14   0  12        2.40        5.49      7.32 o
 -13   0  12       16.57       20.13      7.32 o
 -12   0  12        9.44        3.66      7.32 o
 -11   0  12        3.71        3.66      7.32 o
 -10   0  12      868.95      776.60     29.31 o
  -9   0  12      177.37      159.26     12.81 o
  -8   0  12      284.95      289.59     17.39 o
  -7   0  12      752.82      708.56     17.99 o
  -6   0  12       86.29       99.48      7.03 o
  -5   0  12        0.38        8.42      3.66 o
  -4   0  12       28.28       42.83      3.43 o
  -3   0  12       55.95       50.62      5.72 o
  -2   0  12        7.13        4.58      5.39 o
  -1   0  12       14.74       22.23      3.17 o
   0   0  12        9.11        9.76      3.17 o
   1   0  12      121.81      126.87      5.92 o
   2   0  12       61.17       34.78      5.18 o
   3   0  12        0.41        0.61      2.11 o
   4   0  12       29.23       42.79      4.23 o
   5   0  12      325.58      270.70      8.77 o
   6   0  12      180.78      147.42     10.56 o
   7   0  12     1325.45     1171.24     27.21 o
   8   0  12       46.94       41.20      6.47 o
   9   0  12       10.11        8.63      4.39 o
  10   0  12       30.53       26.54      6.47 o
  11   0  12       75.06       66.42      8.34 o
  12   0  12        9.67        0.00      5.18 o
 -16   1  12        0.62        1.83      5.18 o
 -15   1  12        2.47        0.00      5.18 o
 -14   1  12       86.05       75.52      8.34 o
 -13   1  12       25.04       31.90      6.47 o
 -12   1  12       24.15       23.02      5.72 o
 -11   1  12       79.56       77.27      7.77 o
 -10   1  12       26.37       16.47      5.49 o
  -9   1  12      116.21      118.58      7.24 o
  -8   1  12       40.01       55.45      4.87 o
  -7   1  12       22.52       23.41      3.17 o
  -6   1  12        1.78        0.00      2.15 o
  -5   1  12      323.88      334.41      7.98 o
  -4   1  12       32.64       33.09      2.86 o
  -3   1  12       25.15       25.26      2.33 o
  -2   1  12       88.53       86.52      3.99 o
  -1   1  12      214.06      230.81      6.28 o
   0   1  12        3.42        3.42      1.76 o
   1   1  12       50.16       46.54      2.99 o
   2   1  12        7.47        9.15      2.04 o
   3   1  12        0.04        0.69      1.66 o
   4   1  12        0.00        0.00      1.88 o
   5   1  12       50.80       47.60      3.19 o
   6   1  12      142.83      130.64      5.92 o
   7   1  12     1500.85     1379.69     18.98 o
   8   1  12       79.76       79.70      4.83 o
   9   1  12        7.70        4.36      4.43 o
  10   1  12        0.17        0.00      3.11 o
  11   1  12       62.55       62.78      5.68 o
  12   1  12        0.38        3.24      4.23 o
 -16   2  12       14.22        8.24      6.47 o
 -15   2  12        0.96        0.00      5.18 o
 -14   2  12       11.03       21.05      6.47 o
 -13   2  12        5.37       16.47      5.18 o
 -12   2  12        2.10        3.66      5.18 o
 -11   2  12       52.22       51.79      7.03 o
 -10   2  12      481.05      524.01     13.89 o
  -9   2  12      133.53      129.26      7.17 o
  -8   2  12        0.01        1.57      2.66 o
  -7   2  12        7.91        2.03      2.40 o
  -6   2  12       16.50        5.61      1.45 o
  -5   2  12      759.65      821.60     11.71 o
  -4   2  12       89.49       85.63      4.22 o
  -3   2  12        3.17        1.18      1.95 o
  -2   2  12      190.25      206.07      6.55 o
  -1   2  12       27.41       27.28      2.33 o
   0   2  12       61.14       57.68      3.19 o
   1   2  12      168.56      154.78      4.70 o
   2   2  12      367.16      330.69      6.45 o
   3   2  12       98.76      107.97      5.05 o
   4   2  12       97.35       81.14      3.84 o
   5   2  12      262.86      242.98      6.69 o
   6   2  12        1.75        0.00      2.57 o
   7   2  12      140.92      128.74      5.92 o
   8   2  12       22.06       24.19      3.40 o
   9   2  12       40.48       27.82      3.70 o
  10   2  12       12.39       17.20      3.84 o
  11   2  12        1.94        2.22      3.11 o
 -16   3  12        1.41        0.00      5.18 o
 -15   3  12        9.67       15.25      5.72 o
 -14   3  12       18.22       14.64      5.18 o
 -13   3  12        1.33        0.00      4.39 o
 -12   3  12        2.64        0.00      3.88 o
 -11   3  12        2.83        0.00      3.17 o
 -10   3  12      176.45      150.68      8.49 o
  -9   3  12      115.34      119.89     11.43 o
  -8   3  12       17.46        9.15      2.75 o
  -7   3  12       34.27       27.46      3.35 o
  -6   3  12       42.33       31.19      3.77 o
  -5   3  12       45.52       54.19      4.04 o
  -4   3  12      222.85      249.80      6.69 o
  -3   3  12      683.14      720.59     12.35 o
  -2   3  12        5.65        3.33      2.20 o
  -1   3  12        7.27        6.41      1.88 o
   0   3  12      210.96      196.41      5.03 o
   1   3  12       18.97       22.12      2.94 o
   2   3  12      219.46      235.52      6.30 o
   3   3  12       63.33       72.45      4.50 o
   4   3  12       25.55       28.14      3.18 o
   5   3  12        3.53        1.83      2.57 o
   6   3  12        0.25        0.00      2.46 o
   7   3  12      168.42      148.21      5.79 o
   8   3  12        0.45        0.00      2.91 o
   9   3  12        8.75        3.49      3.09 o
  10   3  12       12.83       12.49      4.79 o
  11   3  12        0.77        0.92      3.66 o
 -16   4  12        1.86        0.61     10.98 o
 -15   4  12        6.02        9.56      5.72 o
 -14   4  12        3.98        6.41      8.24 o
 -13   4  12       87.32       76.64      8.34 o
 -12   4  12        0.14        0.00      3.43 o
 -11   4  12       13.73        8.42      3.77 o
 -10   4  12       18.54       18.45      4.23 o
  -9   4  12       80.11       92.20      5.38 o
  -8   4  12       78.32       65.91      4.58 o
  -7   4  12       17.48       24.37      5.02 o
  -6   4  12       20.85       14.68      3.89 o
  -5   4  12       89.72       80.96      4.76 o
  -4   4  12      473.66      453.86     10.07 o
  -3   4  12      823.55      792.46     16.18 o
  -2   4  12       57.72       48.94      3.54 o
  -1   4  12     1156.55     1135.14     15.37 o
   0   4  12      119.91      123.53      4.83 o
   1   4  12     2580.34     2795.24     30.97 o
   2   4  12      256.23      240.59      6.63 o
   3   4  12      108.24      116.02      5.20 o
   4   4  12       45.99       53.17      3.79 o
   5   4  12      180.21      170.87      6.65 o
   6   4  12        0.11        0.00      2.57 o
   7   4  12       55.72       45.40      3.99 o
   8   4  12       62.66       56.08      4.37 o
   9   4  12        0.00        0.39      2.57 o
  10   4  12        2.36        0.00      2.57 o
  11   4  12        7.06        5.86      3.27 o
 -15   5  12        9.66       10.98      5.49 o
 -14   5  12        7.27        0.00      5.18 o
 -13   5  12       58.41       69.17      6.64 o
 -12   5  12       38.52       45.41      5.28 o
 -11   5  12       46.31       49.37      5.58 o
 -10   5  12       44.93       48.37      4.44 o
  -9   5  12        0.48        5.86      3.43 o
  -8   5  12        2.66        4.88      2.91 o
  -7   5  12      161.74      175.71      6.60 o
  -6   5  12       74.21       78.23      5.55 o
  -5   5  12       65.50       60.43      4.58 o
  -4   5  12        0.80        0.00      2.40 o
  -3   5  12       69.06       57.40      4.64 o
  -2   5  12      172.22      182.70      5.79 o
  -1   5  12      167.62      156.51      7.13 o
   0   5  12     2509.63     2481.47     37.95 o
   1   5  12       10.74       20.41      3.27 o
   2   5  12        0.11        6.71      2.70 o
   3   5  12      170.22      208.15      8.29 o
   4   5  12      620.08      682.72     11.94 o
   5   5  12      319.33      345.61      8.33 o
   6   5  12      310.78      335.43     10.49 o
   7   5  12        6.11        0.75      2.86 o
   8   5  12        6.58        3.45      2.86 o
   9   5  12        1.52        0.00      2.70 o
  10   5  12        1.21        0.00      2.86 o
  11   5  12        3.67        2.20      3.44 o
 -15   6  12        1.69        3.66      5.18 o
 -14   6  12        8.99        6.93      6.38 o
 -13   6  12        5.48        1.83      4.23 o
 -12   6  12       18.12       23.90      4.85 o
 -11   6  12        1.78        0.00      2.91 o
 -10   6  12       10.10       10.07      3.66 o
  -9   6  12       20.91       18.76      3.66 o
  -8   6  12       41.38       38.39      6.60 o
  -7   6  12        0.00        3.20      2.75 o
  -6   6  12        1.42        0.00      2.40 o
  -5   6  12       16.30       12.95      3.35 o
  -4   6  12       99.23      104.45      5.68 o
  -3   6  12     1227.31     1208.18     18.50 o
  -2   6  12       46.59       54.52      6.08 o
  -1   6  12      880.50      884.88     15.04 o
   0   6  12       83.03       59.34      4.60 o
   1   6  12      353.38      295.16     20.19 o
   2   6  12        5.23        0.00      2.91 o
   3   6  12      478.61      450.89      9.47 o
   4   6  12      371.22      407.74      8.96 o
   5   6  12       23.41       26.06      3.54 o
   6   6  12       17.56       29.85      3.54 o
   7   6  12        6.42        0.00      2.57 o
   8   6  12        0.11        0.00      2.70 o
   9   6  12       37.29       48.72      4.37 o
  10   6  12        1.68        0.00      2.86 o
 -14   7  12        4.00        3.05      4.23 o
 -13   7  12        7.52        6.71      4.23 o
 -12   7  12        1.28        5.63      3.35 o
 -11   7  12        2.26        0.00      2.75 o
 -10   7  12        0.02        1.44      3.43 o
  -9   7  12        4.12        2.75      2.75 o
  -8   7  12        5.06        0.00      2.75 o
  -7   7  12       97.64      100.47      5.90 o
  -6   7  12      100.55      107.31      5.68 o
  -5   7  12       20.92       12.33      3.84 o
  -4   7  12      446.03      435.22     10.43 o
  -3   7  12      271.01      274.30      9.83 o
  -2   7  12       30.30       38.84      5.28 o
  -1   7  12       26.99       24.21      3.63 o
   0   7  12      718.00      714.13     17.48 o
   1   7  12      152.38      165.82      7.24 o
   2   7  12       32.36       27.76      4.28 o
   3   7  12        0.39        0.00      2.46 o
   4   7  12      105.17      107.11      5.19 o
   5   7  12       21.45       30.01      3.54 o
   6   7  12       44.37       27.00      3.70 o
   7   7  12       11.02       21.15      3.54 o
   8   7  12       16.99        9.52      3.27 o
   9   7  12       11.48       10.25      3.27 o
  10   7  12       14.25       15.20      3.54 o
 -14   8  12        1.67        0.00      3.77 o
 -13   8  12        0.01        1.69      4.98 o
 -12   8  12        0.30        4.12      3.66 o
 -11   8  12        2.67        0.00      3.11 o
 -10   8  12       10.74        6.62      3.35 o
  -9   8  12       86.96      100.65      5.90 o
  -8   8  12        1.19        0.12      2.91 o
  -7   8  12       33.97       38.86      4.58 o
  -6   8  12       99.61      103.62      6.14 o
  -5   8  12        9.29       12.81      5.49 o
  -4   8  12      121.95      122.81      7.40 o
  -3   8  12      195.62      201.10      9.12 o
  -2   8  12      493.11      455.67     17.39 o
  -1   8  12       97.28       96.40      7.40 o
   0   8  12      584.75      648.14     12.86 o
   1   8  12        0.30        3.40      3.11 o
   2   8  12      327.44      359.48      9.70 o
   3   8  12       11.59       10.28      3.35 o
   4   8  12       57.13       48.73      4.14 o
   5   8  12       80.23      100.90      5.47 o
   6   8  12        6.46        0.00      3.92 o
   7   8  12        3.47        3.98      4.97 o
   8   8  12       60.14       64.63      4.83 o
   9   8  12        0.25        4.14      3.15 o
 -13   9  12        0.06        0.00      4.23 o
 -12   9  12        0.67        0.00      3.66 o
 -11   9  12       25.31       36.81      4.76 o
 -10   9  12       48.59       56.34      6.87 o
  -9   9  12       26.35       20.24      4.04 o
  -8   9  12        0.01        0.00      2.91 o
  -7   9  12      197.68      193.99      9.25 o
  -6   9  12       72.48       76.98      6.34 o
  -5   9  12       72.50       75.53      8.08 o
  -4   9  12      252.11      252.14      9.83 o
  -3   9  12        1.80        0.00      4.58 o
  -2   9  12      116.58      129.69      8.05 o
  -1   9  12        0.01        2.38      3.77 o
   0   9  12       72.52       67.36      6.34 o
   1   9  12      180.04      188.04      6.72 o
   2   9  12       24.51       37.73      4.28 o
   3   9  12        4.69       10.91      3.17 o
   4   9  12       34.10       48.97      4.76 o
   5   9  12       19.06       13.04      3.05 o
   6   9  12        0.38        2.26      2.86 o
   7   9  12       12.76       15.74      3.27 o
   8   9  12        8.80        7.09      3.05 o
 -12  10  12        0.70        1.83      3.66 o
 -11  10  12        0.00        0.00      4.23 o
 -10  10  12        9.98        5.95      3.66 o
  -9  10  12        1.44        0.00      2.91 o
  -8  10  12        0.22        1.22      8.05 o
  -7  10  12       14.86        3.05      4.23 o
  -6  10  12      247.90      230.61     14.25 o
  -5  10  12       27.48       36.61      6.90 o
  -4  10  12       25.37       31.12      9.15 o
  -3  10  12       35.75       44.64      5.78 o
  -2  10  12      669.79      656.80     16.19 o
  -1  10  12      119.94      139.50     10.45 o
   0  10  12        4.57       11.11      4.51 o
   1  10  12        8.71        5.67      5.13 o
   2  10  12        5.01        7.19      3.11 o
   3  10  12        0.11        0.00      2.91 o
   4  10  12       13.26       13.96      4.23 o
   5  10  12       28.68       40.92      5.55 o
   6  10  12       81.31       98.61      6.31 o
   7  10  12        5.34        4.00      2.96 o
 -11  11  12       25.05       22.97      4.44 o
 -10  11  12        0.49        3.66      4.23 o
  -9  11  12        6.03       11.15      4.71 o
  -8  11  12       19.76       29.59      5.10 o
  -7  11  12        1.26        0.00      3.43 o
  -6  11  12       66.36       53.85      6.34 o
  -5  11  12       16.06       22.92      5.18 o
  -4  11  12       63.75       50.30      6.68 o
  -3  11  12        4.53        3.66      6.04 o
  -2  11  12        0.47        0.00      3.43 o
  -1  11  12       67.71       78.81      6.99 o
   0  11  12        2.41        8.54      4.23 o
   1  11  12        0.00        0.00      3.77 o
   2  11  12       50.17       56.37      6.34 o
   3  11  12       10.98       16.47      3.66 o
   4  11  12        0.91        0.00      3.70 o
   5  11  12       12.83       14.14      3.48 o
   6  11  12       13.20       21.94      4.49 o
  -9  12  12       13.27        6.41      4.51 o
  -8  12  12        2.90        0.00      4.23 o
  -7  12  12        4.08        6.48      5.38 o
  -6  12  12      106.23       93.35      9.06 o
  -5  12  12       27.96       37.13      5.58 o
  -4  12  12       89.73      102.13      7.70 o
  -3  12  12       18.26       14.03      4.89 o
  -2  12  12        3.74        1.83      4.31 o
  -1  12  12        1.82        1.10      3.77 o
   0  12  12        0.02        0.00      3.43 o
   1  12  12       11.46       28.04      7.90 o
   2  12  12        0.66        0.00      3.77 o
   3  12  12      144.96      148.37      9.51 o
   4  12  12       19.20       21.96      5.28 o
  -7  13  12        6.56        9.76      4.23 o
  -6  13  12        1.38        7.93      4.23 o
  -5  13  12       51.52       59.52      6.64 o
  -4  13  12        2.83        0.00      3.77 o
  -3  13  12       14.08       15.30      4.51 o
  -2  13  12        0.38        2.75      5.18 o
  -1  13  12       17.62       15.63      8.00 o
   0  13  12       16.05        9.15      4.23 o
   1  13  12        1.29        0.00      4.23 o
   2  13  12        9.57       20.74      5.28 o
 -16   1  13        0.31        0.00      5.49 o
 -15   1  13        0.15        0.00      5.18 o
 -14   1  13       17.58       19.22      6.47 o
 -13   1  13       40.38       39.04      7.03 o
 -12   1  13        8.71       13.73      5.18 o
 -11   1  13        4.95        1.83      6.41 o
 -10   1  13       12.00       21.56      5.72 o
  -9   1  13       38.55       50.51      5.07 o
  -8   1  13        9.02        2.25      4.85 o
  -7   1  13        4.08        1.83      2.15 o
  -6   1  13        9.85        9.64      2.91 o
  -5   1  13       35.11       31.75      3.35 o
  -4   1  13        1.57        0.00      1.86 o
  -3   1  13       47.79       40.88      3.27 o
  -2   1  13       61.47       69.38      3.57 o
  -1   1  13      433.61      528.72     11.74 o
   0   1  13       78.88       74.66      3.74 o
   1   1  13       10.80        4.51      2.04 o
   2   1  13      287.37      287.03      7.55 o
   3   1  13       14.23        9.39      2.42 o
   4   1  13       59.08       40.56      3.19 o
   5   1  13       33.23       37.46      3.70 o
   6   1  13        8.60       10.98      3.27 o
   7   1  13       67.88       87.99      5.50 o
   8   1  13        2.27        3.01      4.49 o
   9   1  13       13.88       13.04      4.76 o
  10   1  13        6.69        0.39      3.11 o
  11   1  13        0.13        0.00      4.83 o
 -16   2  13        0.15        0.00      5.18 o
 -15   2  13       20.71       15.56      6.47 o
 -14   2  13        6.74        6.41      5.18 o
 -13   2  13       23.63       18.30      5.72 o
 -12   2  13        7.46        5.23      8.24 o
 -11   2  13        0.04        0.78      7.32 o
 -10   2  13      236.95      249.86      9.39 o
  -9   2  13       84.12       65.14      5.92 o
  -8   2  13        0.40        0.61      3.17 o
  -7   2  13        3.94        6.16      3.43 o
  -6   2  13       43.56       50.51      4.04 o
  -5   2  13      111.69      103.75      4.46 o
  -4   2  13      103.88      102.14      6.55 o
  -3   2  13      198.25      175.21      5.66 o
  -2   2  13       89.04      109.94      5.30 o
  -1   2  13       17.60       13.37      2.68 o
   0   2  13      101.66       93.69      3.96 o
   1   2  13      431.12      387.49      9.01 o
   2   2  13       43.54       36.42      3.08 o
   3   2  13       23.70       19.50      2.66 o
   4   2  13      765.74      656.28     11.43 o
   5   2  13       16.89       14.64      3.27 o
   6   2  13       92.27       62.25      4.53 o
   7   2  13        0.00        0.00      2.46 o
   8   2  13        4.65        2.75      2.70 o
   9   2  13       27.24       26.43      4.17 o
  10   2  13       11.46       15.43      4.51 o
  11   2  13        9.60       16.25      3.84 o
 -15   3  13        0.03        0.00      5.18 o
 -14   3  13        3.67        0.00      5.18 o
 -13   3  13       47.08       48.52      7.77 o
 -12   3  13        1.52        5.49      6.41 o
 -11   3  13        7.83        3.16      4.43 o
 -10   3  13      119.96      133.19      7.66 o
  -9   3  13      264.41      244.68     13.96 o
  -8   3  13        2.49        0.00      3.45 o
  -7   3  13       71.10       83.22      9.51 o
  -6   3  13        0.06        0.46      2.91 o
  -5   3  13        0.90        2.96      2.28 o
  -4   3  13      588.97      595.90     15.64 o
  -3   3  13      473.20      488.91      8.96 o
  -2   3  13     1655.31     1635.70     25.91 o
  -1   3  13        0.48        5.11      2.57 o
   0   3  13      340.31      364.82      7.07 o
   1   3  13       44.81       58.53      3.70 o
   2   3  13        7.75        7.32      2.46 o
   3   3  13      135.85      107.33      5.20 o
   4   3  13      190.36      156.52      6.02 o
   5   3  13       26.77       29.35      3.40 o
   6   3  13        7.53       15.37      3.27 o
   7   3  13        0.79        0.29      2.57 o
   8   3  13       86.46       81.78      5.90 o
   9   3  13        1.44        1.60      3.13 o
  10   3  13       18.75       22.25      4.17 o
 -15   4  13        0.01        0.00      5.18 o
 -14   4  13        4.85        0.00      5.18 o
 -13   4  13       35.78       45.91     11.90 o
 -12   4  13        0.70        0.00      3.17 o
 -11   4  13        0.55        0.33      3.43 o
 -10   4  13       73.54       85.73      6.83 o
  -9   4  13       33.39       32.92      7.34 o
  -8   4  13        0.15        0.00      3.70 o
  -7   4  13       48.18       44.04      4.04 o
  -6   4  13       53.27       59.78      4.76 o
  -5   4  13      320.90      328.55      9.23 o
  -4   4  13       52.73       54.64      3.88 o
  -3   4  13     1429.51     1489.73     18.78 o
  -2   4  13       33.26       20.19      3.05 o
  -1   4  13        0.28        0.00      2.71 o
   0   4  13      375.67      392.40      9.76 o
   1   4  13      280.41      302.62      7.45 o
   2   4  13       18.07       13.74      2.70 o
   3   4  13        2.10        0.00      2.46 o
   4   4  13       41.83       28.23      3.40 o
   5   4  13        6.63        4.78      2.70 o
   6   4  13       26.27       30.91      3.54 o
   7   4  13        1.84        5.49      3.11 o
   8   4  13        0.11        0.00      2.57 o
   9   4  13        0.05        4.26      2.94 o
  10   4  13       23.63       17.35      3.54 o
 -15   5  13        2.64        8.54      5.72 o
 -14   5  13        0.39        1.83      7.32 o
 -13   5  13       35.74       20.18      4.85 o
 -12   5  13       11.98       10.37      4.23 o
 -11   5  13        5.17        6.10      4.23 o
 -10   5  13        8.51        2.56      3.77 o
  -9   5  13       19.87       23.28      4.76 o
  -8   5  13        7.38       10.62      2.91 o
  -7   5  13        3.32        4.03      2.91 o
  -6   5  13      131.07      143.14      8.71 o
  -5   5  13      194.13      203.55      7.52 o
  -4   5  13       67.10       65.67      5.08 o
  -3   5  13       24.91       36.48      4.28 o
  -2   5  13     1078.36     1116.58     15.51 o
  -1   5  13        2.29        5.91      3.35 o
   0   5  13      677.52      705.21     15.05 o
   1   5  13      168.68      139.25      6.31 o
   2   5  13        2.99        1.83      2.70 o
   3   5  13       29.81       27.47      3.54 o
   4   5  13       77.58       66.73      4.37 o
   5   5  13       33.49       30.77      4.04 o
   6   5  13       16.03        8.72      2.87 o
   7   5  13        0.08        0.00      2.57 o
   8   5  13        2.80        9.15      3.27 o
   9   5  13       14.75       10.17      3.74 o
  10   5  13        6.78       12.41      3.70 o
 -14   6  13        4.20        0.00      5.18 o
 -13   6  13        0.45        2.44      4.23 o
 -12   6  13        4.12        4.21      3.77 o
 -11   6  13        0.41        0.00      3.93 o
 -10   6  13        6.32        4.58      3.70 o
  -9   6  13       12.41        6.01      4.34 o
  -8   6  13       88.93       99.88      5.90 o
  -7   6  13       13.39       12.81      3.35 o
  -6   6  13       29.32       33.23      4.28 o
  -5   6  13      294.93      328.91      9.15 o
  -4   6  13       22.76       17.07      3.66 o
  -3   6  13      114.15       98.36      6.99 o
  -2   6  13      760.65      842.65     18.31 o
  -1   6  13     1768.44     1902.02     26.21 o
   0   6  13      392.95      367.67      9.50 o
   1   6  13        0.52        3.01      3.11 o
   2   6  13      124.33      128.67     10.05 o
   3   6  13        7.15        6.74      2.57 o
   4   6  13        0.24        0.00      2.57 o
   5   6  13       19.31       19.98      3.40 o
   6   6  13        6.80        3.05      2.70 o
   7   6  13       31.03       27.59      3.70 o
   8   6  13       49.74       49.78      4.37 o
   9   6  13        0.02        0.00      2.86 o
 -14   7  13        0.29        0.00      6.61 o
 -13   7  13        0.43        3.66      4.23 o
 -12   7  13       18.15       21.40      4.85 o
 -11   7  13        6.59        4.36      3.43 o
 -10   7  13        0.68        1.44      3.85 o
  -9   7  13       22.95       31.64      6.23 o
  -8   7  13      226.63      221.84      7.98 o
  -7   7  13      159.74      187.39      7.32 o
  -6   7  13      206.45      192.98      7.52 o
  -5   7  13       25.21       13.68      3.63 o
  -4   7  13     1315.43     1376.49     24.67 o
  -3   7  13      218.97      271.97     10.46 o
  -2   7  13      835.65      808.71     17.98 o
  -1   7  13      121.84      140.09      6.70 o
   0   7  13      189.89      167.36      8.49 o
   1   7  13      285.09      314.31      8.90 o
   2   7  13        0.07        0.73      2.91 o
   3   7  13       50.72       47.62      4.44 o
   4   7  13        0.47        3.97      2.70 o
   5   7  13       24.01       21.05      3.27 o
   6   7  13       97.84       97.82      5.66 o
   7   7  13        0.01        0.00      2.46 o
   8   7  13        0.03        1.49      3.05 o
   9   7  13        1.08        0.00      4.84 o
 -13   8  13        0.67        3.05      4.23 o
 -12   8  13        5.34        9.76      4.23 o
 -11   8  13       20.58       20.98      4.04 o
 -10   8  13        0.65        0.00      2.91 o
  -9   8  13       12.83       13.27      3.66 o
  -8   8  13        0.25        2.29      3.66 o
  -7   8  13        1.11        1.83      3.35 o
  -6   8  13        0.00        1.22      4.23 o
  -5   8  13      111.77      125.79     10.98 o
  -4   8  13      177.67      173.26     14.82 o
  -3   8  13       12.56       12.03      4.51 o
  -2   8  13      168.12      188.60     10.95 o
  -1   8  13      409.36      391.37     12.68 o
   0   8  13       31.18       29.32      4.28 o
   1   8  13       36.04       19.83      3.96 o
   2   8  13        9.24        7.04      3.35 o
   3   8  13       19.81       21.75      3.84 o
   4   8  13       21.47       38.35      8.19 o
   5   8  13        7.26       13.27      3.66 o
   6   8  13        8.29        5.49      3.29 o
   7   8  13        0.47        0.00      2.86 o
   8   8  13       15.77       16.07      5.35 o
 -12   9  13        1.56        0.00      3.43 o
 -11   9  13        8.14        7.78      3.66 o
 -10   9  13        6.70        2.82      3.35 o
  -9   9  13       41.62       45.06      4.97 o
  -8   9  13       97.53       76.35      7.93 o
  -7   9  13      207.86      231.70      9.83 o
  -6   9  13      100.71      103.38      7.40 o
  -5   9  13      127.48      179.71      9.42 o
  -4   9  13      124.83       98.87      7.40 o
  -3   9  13      128.27      117.68     11.90 o
  -2   9  13      230.05      264.73     10.57 o
  -1   9  13       55.20       41.13      5.38 o
   0   9  13        9.06       19.35      4.51 o
   1   9  13       24.14       30.33      5.28 o
   2   9  13       67.78       56.00      4.97 o
   3   9  13       16.60       12.67      3.35 o
   4   9  13        2.34        6.76      3.35 o
   5   9  13       10.81       11.22      3.96 o
   6   9  13        7.22       12.81      3.84 o
   7   9  13        0.13        0.00      2.70 o
 -11  10  13        4.75        1.37      3.66 o
 -10  10  13        0.59        3.24      3.35 o
  -9  10  13        1.07        3.05      4.23 o
  -8  10  13        0.03        6.10      4.23 o
  -7  10  13       71.24       78.00      8.89 o
  -6  10  13      136.36      150.38      9.51 o
  -5  10  13       41.05       58.59      6.34 o
  -4  10  13       45.87       54.91     10.98 o
  -3  10  13       45.69       63.37      6.64 o
  -2  10  13        0.86        6.71      4.23 o
  -1  10  13        0.75        0.00      3.43 o
   0  10  13       37.47       36.85      5.28 o
   1  10  13        4.58        2.38      3.77 o
   2  10  13        0.05        0.00      3.77 o
   3  10  13        0.00        2.25      4.23 o
   4  10  13        0.53        3.38      3.35 o
   5  10  13        0.00        1.05      3.96 o
   6  10  13        3.22        6.86      3.66 o
 -10  11  13        3.31       14.12      7.03 o
  -9  11  13       14.51       20.08      6.03 o
  -8  11  13        4.45       10.72      4.51 o
  -7  11  13       28.30       31.14      5.58 o
  -6  11  13        7.88        6.71      4.23 o
  -5  11  13        6.82        0.00      4.39 o
  -4  11  13        0.56        5.49      4.23 o
  -3  11  13       43.75       41.64      5.58 o
  -2  11  13       28.29       31.22      6.50 o
  -1  11  13        0.02        4.27      4.23 o
   0  11  13        0.24        3.05      4.23 o
   1  11  13        9.81       12.81      5.61 o
   2  11  13       19.01       12.53      4.85 o
   3  11  13        0.14        0.61      4.23 o
   4  11  13        6.11        3.45      3.48 o
   5  11  13        0.25        4.51      3.35 o
  -8  12  13        8.94       10.37      5.28 o
  -7  12  13        8.08        1.22      4.23 o
  -6  12  13        8.59        3.66      4.31 o
  -5  12  13       14.20       10.85      4.51 o
  -4  12  13        0.65        0.00      4.23 o
  -3  12  13        0.45        4.58      6.41 o
  -2  12  13        7.54        0.61      5.46 o
  -1  12  13       13.34       10.07      4.51 o
   0  12  13        5.75        4.58      5.82 o
   1  12  13        7.75        4.88      4.23 o
   2  12  13       40.19       48.54      7.97 o
   3  12  13       13.48       12.25      4.85 o
  -4  13  13        5.12        7.32      4.51 o
  -3  13  13       11.00       11.90      4.51 o
  -2  13  13        6.78        8.54      5.72 o
  -1  13  13        0.18        0.61      4.23 o
 -15   0  14       27.26       36.61     10.98 o
 -14   0  14       33.54       53.08     10.98 o
 -13   0  14       35.48       43.93     10.98 o
 -12   0  14       21.81       25.62      9.15 o
 -11   0  14       31.33       16.47      7.32 o
 -10   0  14        4.27        9.15      7.32 o
  -9   0  14       27.63       29.29      9.15 o
  -8   0  14        1.34        7.32      7.32 o
  -7   0  14      146.77      157.80     13.73 o
  -6   0  14      507.09      520.72     17.40 o
  -5   0  14      107.36      123.20      8.34 o
  -4   0  14       14.34        9.15      3.88 o
  -3   0  14      413.70      445.88     14.24 o
  -2   0  14      333.72      374.46     10.46 o
  -1   0  14        8.00        1.83      3.17 o
   0   0  14       91.87       88.46      5.92 o
   1   0  14       51.18       70.95      5.94 o
   2   0  14      391.94      306.17     10.69 o
   3   0  14      579.42      511.57     16.67 o
   4   0  14      897.39      821.28     17.25 o
   5   0  14        0.04        3.05      3.17 o
   6   0  14       57.24       36.29      5.72 o
   7   0  14       77.69       49.35      9.15 o
   8   0  14       86.80       82.13      8.34 o
   9   0  14       33.03       44.75     10.98 o
  10   0  14       25.25       16.88      5.72 o
 -15   1  14       18.82       18.14     11.90 o
 -14   1  14      100.82       79.63      9.06 o
 -13   1  14       10.64        9.56      5.72 o
 -12   1  14       11.47        4.58      5.18 o
 -11   1  14       43.73       45.31     10.07 o
 -10   1  14       65.96       69.61     10.98 o
  -9   1  14      132.06      169.22     10.94 o
  -8   1  14       24.34       28.03      5.47 o
  -7   1  14        1.42        0.00      3.43 o
  -6   1  14       16.67       13.47      3.11 o
  -5   1  14       37.18       31.91      3.84 o
  -4   1  14       24.88       20.95      3.11 o
  -3   1  14       31.85       31.08      3.40 o
  -2   1  14      139.85      151.43      5.36 o
  -1   1  14       44.93       58.88      3.57 o
   0   1  14        3.51        7.02      2.24 o
   1   1  14       97.51       85.92      5.18 o
   2   1  14      639.18      565.52     10.65 o
   3   1  14      546.07      459.04      8.70 o
   4   1  14      108.12       89.42      5.10 o
   5   1  14       11.58       10.98      3.05 o
   6   1  14       16.05       14.97      3.39 o
   7   1  14        6.57        3.20      2.75 o
   8   1  14        0.01        2.09      3.11 o
   9   1  14        0.19        0.00      3.11 o
  10   1  14        7.30        0.00      3.66 o
 -15   2  14       28.27       30.90      7.03 o
 -14   2  14       53.74       51.15      7.77 o
 -13   2  14       22.95       27.91     14.64 o
 -12   2  14        7.15        0.92      5.18 o
 -11   2  14       10.75        0.00      4.39 o
 -10   2  14       21.26       17.39      8.24 o
  -9   2  14       52.16       58.31      5.58 o
  -8   2  14       92.34       97.63      6.99 o
  -7   2  14      271.86      254.68      9.12 o
  -6   2  14        7.22       10.98      3.77 o
  -5   2  14        0.72        1.83      3.17 o
  -4   2  14        0.22        0.00      2.57 o
  -3   2  14        0.60        1.46      2.46 o
  -2   2  14       13.28       15.24      2.70 o
  -1   2  14        0.16        1.46      2.46 o
   0   2  14      130.85      119.02      4.59 o
   1   2  14       45.95       45.42      3.54 o
   2   2  14      235.95      194.71      8.30 o
   3   2  14      315.84      287.60     10.24 o
   4   2  14      202.53      164.05      5.87 o
   5   2  14       95.24       94.30      5.19 o
   6   2  14        0.35        0.00      2.57 o
   7   2  14       24.23       21.73      3.40 o
   8   2  14        7.25        6.38      3.48 o
   9   2  14        5.76        6.41      3.66 o
 -15   3  14       11.87       20.13     10.07 o
 -14   3  14       16.32       11.90      8.24 o
 -13   3  14        1.84        0.00      5.49 o
 -12   3  14        7.28        0.00      7.32 o
 -11   3  14       22.36       32.27      6.47 o
 -10   3  14        4.83        0.00      3.77 o
  -9   3  14        6.71        4.21      3.77 o
  -8   3  14       33.18       33.12      4.85 o
  -7   3  14      150.32      140.53      8.10 o
  -6   3  14       28.82       41.32      5.28 o
  -5   3  14      514.29      511.34     10.93 o
  -4   3  14       11.41       14.30      3.05 o
  -3   3  14     1337.09     1383.03     18.30 o
  -2   3  14      145.81      117.09      6.03 o
  -1   3  14      219.65      208.18      6.72 o
   0   3  14        0.14        0.00      2.46 o
   1   3  14      315.22      291.19      7.45 o
   2   3  14       72.91       52.17      3.88 o
   3   3  14      195.52      147.68      5.87 o
   4   3  14        0.60        1.83      2.46 o
   5   3  14        0.00        0.00      2.46 o
   6   3  14       46.80       49.71      4.55 o
   7   3  14        1.37        6.22      3.27 o
   8   3  14       24.74       29.71      3.99 o
   9   3  14        4.20        0.93      3.43 o
 -14   4  14       58.92       65.30      9.06 o
 -13   4  14        4.65        7.52      5.72 o
 -12   4  14        5.43        3.66      5.18 o
 -11   4  14        6.29        6.58      3.96 o
 -10   4  14       30.01       32.91      5.28 o
  -9   4  14       18.88       13.73      4.51 o
  -8   4  14       83.26       98.11      6.99 o
  -7   4  14      144.58      137.38      6.63 o
  -6   4  14       36.64       43.87      4.58 o
  -5   4  14       39.98       40.10      4.44 o
  -4   4  14       65.83       52.80      4.76 o
  -3   4  14       42.37       56.93      3.99 o
  -2   4  14        8.14       10.87      3.05 o
  -1   4  14       33.82       37.59      7.66 o
   0   4  14       13.11       16.33      4.49 o
   1   4  14      275.71      296.80      8.90 o
   2   4  14       13.78        7.73      2.70 o
   3   4  14        8.10        8.54      2.70 o
   4   4  14       19.00       20.96      3.40 o
   5   4  14       54.97       52.54      5.18 o
   6   4  14       50.58       58.67      4.53 o
   7   4  14        5.54        0.65      3.11 o
   8   4  14        8.01        5.17      4.86 o
   9   4  14        0.89        0.00      2.86 o
 -14   5  14        3.62        3.66      5.18 o
 -13   5  14        1.66        0.00     10.98 o
 -12   5  14       54.31       62.60      6.64 o
 -11   5  14       13.05       11.50      5.05 o
 -10   5  14       49.91       55.98      7.59 o
  -9   5  14       66.55       52.79      5.92 o
  -8   5  14      110.87      104.77      6.31 o
  -7   5  14      180.73      209.59      8.98 o
  -6   5  14      230.35      221.66     10.39 o
  -5   5  14      314.35      315.27      9.36 o
  -4   5  14        0.29        2.53      4.55 o
  -3   5  14      977.81     1023.19     17.37 o
  -2   5  14      173.81      184.60      7.24 o
  -1   5  14      264.46      261.75      8.16 o
   0   5  14        3.94        7.97      4.23 o
   1   5  14      155.86      146.21      6.49 o
   2   5  14       72.68       71.14      4.97 o
   3   5  14        4.84        6.81      2.70 o
   4   5  14       13.39       13.91      3.27 o
   5   5  14        3.21        3.29      3.33 o
   6   5  14        8.34       10.62      3.27 o
   7   5  14       15.18        8.79      3.27 o
   8   5  14        1.81        0.00      2.86 o
   9   5  14        0.53        0.23      3.05 o
 -13   6  14        0.01        0.00      4.51 o
 -12   6  14        0.89        0.00      5.56 o
 -11   6  14        1.50        0.00      4.23 o
 -10   6  14        0.33        0.37      3.77 o
  -9   6  14        3.45        4.08      3.35 o
  -8   6  14       14.49       25.78      4.28 o
  -7   6  14      259.02      243.50      8.60 o
  -6   6  14       57.58       66.05      6.51 o
  -5   6  14       28.99       32.81      4.44 o
  -4   6  14      281.99      321.46     10.89 o
  -3   6  14       12.09       19.01      4.85 o
  -2   6  14       81.09      104.41      6.99 o
  -1   6  14       85.67       91.74      6.85 o
   0   6  14      289.21      308.96     15.33 o
   1   6  14        0.41        0.00      2.75 o
   2   6  14       58.85       83.70     13.49 o
   3   6  14        5.46        6.10      4.89 o
   4   6  14        0.08        0.00      2.70 o
   5   6  14        8.74       15.71      3.40 o
   6   6  14       24.24       18.93      3.70 o
   7   6  14       10.00        2.97      3.05 o
   8   6  14        8.94       16.79      3.54 o
 -13   7  14        0.95        0.00      4.23 o
 -12   7  14        5.07        3.05      4.23 o
 -11   7  14        0.40        0.00      4.49 o
 -10   7  14        1.47        1.33      3.48 o
  -9   7  14        6.72        4.58      3.66 o
  -8   7  14      149.65      160.15      7.52 o
  -7   7  14      219.15      207.63      8.24 o
  -6   7  14        6.87       11.80      4.04 o
  -5   7  14      509.65      584.10     15.13 o
  -4   7  14      410.49      437.80     14.29 o
  -3   7  14       10.16        9.55      7.00 o
  -2   7  14        0.64        2.44      4.23 o
  -1   7  14        5.47        2.01      3.77 o
   0   7  14       85.61       87.76      5.90 o
   1   7  14       45.69       47.37      4.44 o
   2   7  14        0.68        0.00      3.11 o
   3   7  14       22.67       20.85      4.04 o
   4   7  14        3.63        8.76      3.11 o
   5   7  14        4.46        8.28      3.84 o
   6   7  14        8.52        0.86      2.86 o
   7   7  14       39.00       38.69      4.22 o
 -12   8  14        3.49        0.00      3.96 o
 -11   8  14       92.27       81.50      8.42 o
 -10   8  14       46.80       64.47      5.68 o
  -9   8  14       11.43       14.16      4.23 o
  -8   8  14       47.99       70.86      5.68 o
  -7   8  14      140.20      118.30      8.05 o
  -6   8  14        0.01        3.66      6.04 o
  -5   8  14       76.77       87.29      7.40 o
  -4   8  14       15.94       19.82      6.40 o
  -3   8  14       62.77       63.95      6.64 o
  -2   8  14       74.79       93.71      7.40 o
  -1   8  14       28.46       29.66      6.81 o
   0   8  14        1.91        3.84      3.77 o
   1   8  14       10.84        1.83      2.63 o
   2   8  14       20.04       23.29      4.04 o
   3   8  14        0.43        7.88      3.35 o
   4   8  14        1.12        0.98      2.91 o
   5   8  14        9.24        4.65      3.35 o
   6   8  14       36.34       34.54      4.76 o
   7   8  14       14.55       19.79      3.88 o
 -11   9  14       24.97       27.97      5.17 o
 -10   9  14       20.13       16.61      4.76 o
  -9   9  14       26.46       31.12      4.58 o
  -8   9  14        9.82       17.08      5.28 o
  -7   9  14       91.33      101.17      7.70 o
  -6   9  14      223.70      213.16      9.83 o
  -5   9  14        1.05        0.00      5.49 o
  -4   9  14       98.76       95.21      7.40 o
  -3   9  14        2.44        0.00      4.39 o
  -2   9  14       29.79       23.18      5.28 o
  -1   9  14        0.17        0.00      3.77 o
   0   9  14        6.03        8.54      4.23 o
   1   9  14       24.14       34.97      5.28 o
   2   9  14       38.65       42.26      4.44 o
   3   9  14        2.78        3.80      3.35 o
   4   9  14        1.13        3.66      3.35 o
   5   9  14        0.05        6.76      3.35 o
   6   9  14        0.00        5.78      4.49 o
 -10  10  14       59.79       67.68      6.64 o
  -9  10  14       39.00       30.63      5.58 o
  -8  10  14        3.72        0.00      4.23 o
  -7  10  14      111.58      102.19      8.05 o
  -6  10  14       31.18       26.65      5.28 o
  -5  10  14        5.90        1.83      6.04 o
  -4  10  14        7.41        8.24      5.18 o
  -3  10  14       69.39       63.28      6.64 o
  -2  10  14        1.82        0.00      3.77 o
  -1  10  14       13.45       13.99      4.51 o
   0  10  14        2.12        8.50      4.51 o
   1  10  14       28.80       23.78      9.49 o
   2  10  14       24.79       33.71      5.28 o
   3  10  14        0.01        0.61      4.23 o
   4  10  14        0.70        0.00      3.11 o
  -8  11  14       62.52       66.13      6.99 o
  -7  11  14       34.47       23.89      5.07 o
  -6  11  14      134.48      148.13      9.51 o
  -5  11  14        8.06       10.98      5.18 o
  -4  11  14       10.04        8.24      5.18 o
  -3  11  14        5.59        9.02      4.71 o
  -2  11  14       24.29       27.13      6.40 o
  -1  11  14       19.33       25.86      5.28 o
   0  11  14        1.79        0.00      3.77 o
   1  11  14       55.74       52.05      6.64 o
   2  11  14       31.92       32.16      5.58 o
   3  11  14       10.06       17.08      5.46 o
  -5  12  14        4.94        6.93      4.51 o
  -4  12  14        5.09        3.01      4.51 o
  -3  12  14        7.04        3.66      5.18 o
  -2  12  14       17.37       26.55      5.58 o
  -1  12  14        0.08        0.00      4.23 o
   0  12  14       15.70        9.71      4.85 o
 -14   1  15        6.11        7.52      6.41 o
 -13   1  15       29.77       14.64      6.47 o
 -12   1  15       11.78        7.12     10.07 o
 -11   1  15        7.11       10.98      8.24 o
 -10   1  15        0.08        0.00      9.15 o
  -9   1  15       11.45       10.37      5.72 o
  -8   1  15      191.17      206.10      9.12 o
  -7   1  15       90.24       89.36      7.41 o
  -6   1  15       27.60       33.71      4.04 o
  -5   1  15       19.13       20.32      4.02 o
  -4   1  15       23.47       24.00      3.35 o
  -3   1  15      211.39      228.86      7.74 o
  -2   1  15       45.61       60.33      4.22 o
  -1   1  15      173.14      172.85      6.70 o
   0   1  15       99.09       72.95      4.19 o
   1   1  15        7.71        6.10      3.23 o
   2   1  15        9.28        0.67      2.43 o
   3   1  15        7.43       15.33      3.05 o
   4   1  15       80.08       81.46      4.91 o
   5   1  15       10.93        6.57      2.86 o
   6   1  15        0.95        3.01      3.11 o
   7   1  15        1.24        0.00      3.17 o
   8   1  15        0.38        0.00      3.11 o
 -14   2  15       25.99       28.05      8.24 o
 -13   2  15       10.89        0.00     10.07 o
 -12   2  15        4.88        3.05      5.72 o
 -11   2  15        1.73        0.00      7.32 o
 -10   2  15        0.37        0.00      8.24 o
  -9   2  15        5.71        3.84      3.77 o
  -8   2  15      146.71      138.55      8.32 o
  -7   2  15      412.68      453.41     12.60 o
  -6   2  15       83.44       95.86      6.99 o
  -5   2  15        0.09        6.96      3.77 o
  -4   2  15      215.14      237.67      7.91 o
  -3   2  15       15.01       18.89      3.27 o
  -2   2  15      346.76      369.74      8.28 o
  -1   2  15       16.79        7.11      3.32 o
   0   2  15       10.39        2.70      2.57 o
   1   2  15       11.68       10.98      3.11 o
   2   2  15        0.00        0.00      2.46 o
   3   2  15       32.07       33.70      3.54 o
   4   2  15        4.65        0.37      2.46 o
   5   2  15       32.16       45.41      4.17 o
   6   2  15        0.01        2.85      2.70 o
   7   2  15       23.71       26.49      4.28 o
   8   2  15        3.94        3.94      3.35 o
 -14   3  15        3.39        0.00      5.18 o
 -13   3  15       70.46       64.69     12.81 o
 -12   3  15        3.32        5.08      5.72 o
 -11   3  15       17.92       16.47      6.47 o
 -10   3  15       26.49       31.99      4.85 o
  -9   3  15      142.85      156.07      8.32 o
  -8   3  15       58.71       55.83      5.92 o
  -7   3  15       16.76       15.30      4.51 o
  -6   3  15      137.14      132.35      8.05 o
  -5   3  15        0.24        8.54      4.23 o
  -4   3  15      384.48      408.74     10.28 o
  -3   3  15       69.54       61.29      4.37 o
  -2   3  15      115.51      144.60      5.66 o
  -1   3  15       16.03        9.25      3.49 o
   0   3  15      332.42      321.13      9.08 o
   1   3  15       75.80       65.51      6.08 o
   2   3  15       30.24       33.91      3.70 o
   3   3  15        7.79        4.07      2.70 o
   4   3  15        0.02        0.00      2.57 o
   5   3  15        2.09        0.51      2.70 o
   6   3  15        0.19        0.00      2.70 o
   7   3  15        1.46        1.29      2.86 o
   8   3  15        9.49        6.41      3.66 o
 -13   4  15       19.21       17.39      6.47 o
 -12   4  15        0.05        0.00      5.18 o
 -11   4  15       16.30       18.30      6.47 o
 -10   4  15        3.82        0.00      4.23 o
  -9   4  15       25.53       28.58      5.58 o
  -8   4  15      165.94      191.76      9.12 o
  -7   4  15      425.99      441.31     18.14 o
  -6   4  15      317.78      313.14     11.24 o
  -5   4  15      254.69      245.81      8.44 o
  -4   4  15      122.73      126.02      6.60 o
  -3   4  15      123.11      151.22      7.06 o
  -2   4  15       92.59       97.03      6.35 o
  -1   4  15      235.81      218.63      7.74 o
   0   4  15      195.24      196.17      8.05 o
   1   4  15        6.21        5.49      4.49 o
   2   4  15      112.27      107.28      6.14 o
   3   4  15        0.12        0.00      2.46 o
   4   4  15       29.31       30.77      3.70 o
   5   4  15        1.30        3.66      2.70 o
   6   4  15        9.55       10.98      4.58 o
   7   4  15        0.30        0.00      4.23 o
   8   4  15        6.02        9.38      3.40 o
 -13   5  15       15.91       11.71     10.07 o
 -12   5  15        3.68        0.00      9.15 o
 -11   5  15       15.96       23.55      5.07 o
 -10   5  15       18.75        3.40      4.51 o
  -9   5  15      114.24      111.46      8.05 o
  -8   5  15       71.74       91.62      7.40 o
  -7   5  15      102.10      105.53      6.41 o
  -6   5  15      766.62      841.72     15.97 o
  -5   5  15      252.02      291.11      8.90 o
  -4   5  15       78.63       80.64      5.68 o
  -3   5  15       71.71       74.77      6.64 o
  -2   5  15       13.70       19.35      4.51 o
  -1   5  15        5.13        8.18      3.70 o
   0   5  15       37.74       49.07      4.97 o
   1   5  15        7.48        2.93      2.91 o
   2   5  15        5.35        0.00      3.11 o
   3   5  15       18.31       20.20      3.66 o
   4   5  15       77.78       80.76      6.34 o
   5   5  15       11.49       11.90      3.66 o
   6   5  15        0.22        1.94      2.86 o
   7   5  15       11.31        6.52      3.40 o
 -12   6  15        8.59        3.14      4.51 o
 -11   6  15       33.06       33.46      5.92 o
 -10   6  15       50.23       40.59      5.92 o
  -9   6  15       18.58       35.92      5.58 o
  -8   6  15      321.75      349.32     10.01 o
  -7   6  15       27.64       15.25      4.04 o
  -6   6  15      150.56      136.43      8.45 o
  -5   6  15      250.04      270.36     11.35 o
  -4   6  15      113.35      127.83      8.05 o
  -3   6  15      105.98       82.99      6.64 o
  -2   6  15        0.06        0.00      3.77 o
  -1   6  15       11.19        4.58      6.41 o
   0   6  15        9.58        3.14      3.11 o
   1   6  15        6.72        4.65      3.35 o
   2   6  15        9.31        8.45      3.35 o
   3   6  15        2.58        2.20      4.23 o
   4   6  15        1.25        3.01      3.11 o
   5   6  15       16.44       11.01      3.48 o
   6   6  15        8.74        9.52      3.27 o
   7   6  15       84.34      108.94      6.30 o
 -12   7  15        1.51        0.00      4.23 o
 -11   7  15        4.29        5.62      4.51 o
 -10   7  15        0.47        2.44      4.23 o
  -9   7  15       65.73       77.85      6.99 o
  -8   7  15        3.13        5.68      3.84 o
  -7   7  15        3.91       11.27      3.84 o
  -6   7  15      442.33      498.19     14.35 o
  -5   7  15      222.46      189.19     11.93 o
  -4   7  15       12.10       13.20      5.27 o
  -3   7  15        3.75        0.61      4.23 o
  -2   7  15       16.93       15.86      4.23 o
  -1   7  15        0.04        2.01      3.77 o
   0   7  15       16.93       29.49      4.85 o
   1   7  15        1.78        4.65      3.35 o
   2   7  15        8.76       10.42      3.35 o
   3   7  15        0.23        0.00      3.11 o
   4   7  15       19.11       26.91      4.49 o
   5   7  15        0.53        0.00      3.11 o
   6   7  15       10.88        6.55      3.96 o
 -11   8  15       49.45       59.01      6.99 o
 -10   8  15       14.79        3.79      4.71 o
  -9   8  15       68.69       64.05      8.98 o
  -8   8  15      257.11      255.60     10.89 o
  -7   8  15        1.44        0.00      4.51 o
  -6   8  15       57.91       62.08      6.64 o
  -5   8  15      213.59      230.90      9.83 o
  -4   8  15        0.54        0.00      3.93 o
  -3   8  15       13.52       17.08      5.28 o
  -2   8  15        2.53        0.00      3.43 o
  -1   8  15        7.70       10.85      4.51 o
   0   8  15        0.50        4.88      4.23 o
   1   8  15        0.42        7.32      4.23 o
   2   8  15       23.69       29.67      4.28 o
   3   8  15       67.62       72.40      5.55 o
   4   8  15        0.01        0.56      3.35 o
   5   8  15       27.13       38.60      4.97 o
 -10   9  15       73.18       87.91      7.25 o
  -9   9  15        2.13        0.00      4.95 o
  -8   9  15        1.43        3.27      4.51 o
  -7   9  15        6.61       15.86      5.28 o
  -6   9  15        7.37        5.21      4.85 o
  -5   9  15        7.25        6.41      8.24 o
  -4   9  15      106.64      110.01      8.45 o
  -3   9  15        1.45        1.22      4.23 o
  -2   9  15        3.47        3.05      4.23 o
  -1   9  15       19.32       44.39      8.74 o
   0   9  15        2.65        4.88      4.23 o
   1   9  15        0.16        4.88      4.23 o
   2   9  15       14.41       20.60      5.29 o
   3   9  15       25.26       26.05      4.58 o
   4   9  15       22.12       20.07      4.04 o
  -8  10  15       47.56       44.86      6.34 o
  -7  10  15       23.80       27.03      5.28 o
  -6  10  15        1.47        0.00      4.23 o
  -5  10  15        7.09        0.00      3.92 o
  -4  10  15        0.21        7.32      7.77 o
  -3  10  15        3.32        3.05      4.23 o
  -2  10  15       11.44        8.63      4.51 o
  -1  10  15        2.96        9.86      4.85 o
   0  10  15        0.37        0.65      7.49 o
   1  10  15       49.83       61.81     10.69 o
   2  10  15       14.97       14.64      5.28 o
  -5  11  15        5.43        0.00      4.23 o
  -4  11  15        0.57        8.13      5.72 o
  -3  11  15        9.06        7.04      4.85 o
  -2  11  15        9.85       17.69      5.28 o
  -1  11  15       17.59       20.74      5.28 o
   0  11  15       48.10       62.39      6.99 o
 -13   0  16       48.56       65.89     12.81 o
 -12   0  16       36.82       43.93     10.98 o
 -11   0  16        6.22        1.83      7.32 o
 -10   0  16        9.30       14.64      9.15 o
  -9   0  16       14.20       31.12      9.15 o
  -8   0  16       75.30      102.50     14.64 o
  -7   0  16      178.41      153.76     16.47 o
  -6   0  16        0.15        0.00      6.41 o
  -5   0  16      120.70      143.82      9.64 o
  -4   0  16       12.22        8.24      6.41 o
  -3   0  16       41.36       38.07      7.32 o
  -2   0  16      972.71      978.52     41.21 o
  -1   0  16       27.38        5.23      8.24 o
   0   0  16      120.42      122.44      7.40 o
   1   0  16        0.01        0.00      6.41 o
   2   0  16       84.20       84.12      6.64 o
   3   0  16       19.48       19.79      5.53 o
   4   0  16        0.07        0.92      3.88 o
   5   0  16        6.06       16.47      5.49 o
   6   0  16       12.19        2.88      4.39 o
   7   0  16       26.48       21.46      5.72 o
 -13   1  16       11.71       12.81      6.47 o
 -12   1  16       58.02       53.68      8.34 o
 -11   1  16      140.73      155.30     12.81 o
 -10   1  16       35.86       39.05      7.03 o
  -9   1  16        0.85        0.92      5.18 o
  -8   1  16        0.50        1.83      5.18 o
  -7   1  16      142.22      149.32     13.62 o
  -6   1  16      143.96      158.44      8.62 o
  -5   1  16       35.00       39.51      4.17 o
  -4   1  16        1.02        3.40      3.11 o
  -3   1  16       12.06       14.93      3.84 o
  -2   1  16      173.97      162.41      7.06 o
  -1   1  16        0.31        0.29      2.57 o
   0   1  16      456.97      419.09      9.15 o
   1   1  16      109.36      112.74      5.78 o
   2   1  16       99.22       94.53      5.36 o
   3   1  16        6.41        0.00      2.75 o
   4   1  16       17.43       13.57      3.40 o
   5   1  16       10.64       17.92      3.84 o
   6   1  16       22.27       31.01      8.95 o
   7   1  16        5.88        1.27      3.96 o
 -13   2  16       21.34       25.62      7.03 o
 -12   2  16        0.23        0.00      5.72 o
 -11   2  16        6.15        2.75      5.18 o
 -10   2  16       37.21       33.92      7.03 o
  -9   2  16       55.81       58.83      8.24 o
  -8   2  16        0.09        3.05      4.23 o
  -7   2  16      399.34      470.45     13.36 o
  -6   2  16       14.55       20.84      4.85 o
  -5   2  16       22.54       24.57      4.85 o
  -4   2  16        0.82        1.22      2.91 o
  -3   2  16       71.81       95.50      5.68 o
  -2   2  16      391.51      287.41      7.67 o
  -1   2  16      175.25      174.08      6.36 o
   0   2  16       99.74       76.64      5.55 o
   1   2  16        0.15        1.96      3.17 o
   2   2  16        2.11        1.34      2.91 o
   3   2  16        2.28        3.36      2.70 o
   4   2  16        0.06        0.51      3.35 o
   5   2  16        2.03        9.15      3.27 o
   6   2  16       29.30       26.87      5.91 o
   7   2  16        8.84       14.64      3.96 o
 -13   3  16       11.85        0.00      5.72 o
 -12   3  16       58.07       50.95      8.34 o
 -11   3  16       94.79       90.74      9.64 o
 -10   3  16       63.30       73.21      9.06 o
  -9   3  16       48.28       79.47      8.45 o
  -8   3  16        7.74       12.20      4.89 o
  -7   3  16       12.68       25.98      4.85 o
  -6   3  16       11.60       15.30      4.51 o
  -5   3  16       23.52       22.66      4.51 o
  -4   3  16       57.51       68.06      6.64 o
  -3   3  16       13.95       19.45      3.40 o
  -2   3  16       58.84       60.40      4.37 o
  -1   3  16        2.93        7.32      3.11 o
   0   3  16        2.55        2.33      3.43 o
   1   3  16       66.74       69.68      6.34 o
   2   3  16        0.46        0.00      3.11 o
   3   3  16        0.20        5.10      3.11 o
   4   3  16        1.54        3.98      2.86 o
   5   3  16        4.21        3.20      3.05 o
   6   3  16        3.51        3.20      3.05 o
   7   3  16       20.37       17.08      4.04 o
 -12   4  16       19.04        9.15      7.32 o
 -11   4  16        0.00        0.00      5.18 o
 -10   4  16      212.94      221.51     15.53 o
  -9   4  16       25.50       19.43      4.85 o
  -8   4  16       29.17       28.07      5.07 o
  -7   4  16      351.20      383.28     12.30 o
  -6   4  16       88.12       87.75      6.99 o
  -5   4  16      311.41      338.60     11.53 o
  -4   4  16       14.52        4.58      3.66 o
  -3   4  16       73.46       66.68      6.34 o
  -2   4  16      326.88      327.29     10.83 o
  -1   4  16        9.34        6.41      3.11 o
   0   4  16        3.57        9.43      3.35 o
   1   4  16        5.01        0.00      3.93 o
   2   4  16        3.63        0.00      2.91 o
   3   4  16        0.13        3.66      3.11 o
   4   4  16        6.91       14.94      4.84 o
   5   4  16        5.62        6.96      3.27 o
   6   4  16        0.80        1.90      3.29 o
 -12   5  16       47.30       54.53     15.56 o
 -11   5  16       32.10       32.76      5.92 o
 -10   5  16       17.47       13.23      5.08 o
  -9   5  16        5.28        2.44      6.33 o
  -8   5  16        0.83        2.48      4.51 o
  -7   5  16        5.41        4.18      4.51 o
  -6   5  16       30.39       45.53      5.58 o
  -5   5  16        1.90        3.94      3.35 o
  -4   5  16       14.00       14.25      4.51 o
  -3   5  16       30.86       49.70      5.92 o
  -2   5  16       18.55       26.08      4.51 o
  -1   5  16        1.69        0.67      3.43 o
   0   5  16        8.96       11.69      3.35 o
   1   5  16       83.35       88.88      6.14 o
   2   5  16       11.54       15.18      3.70 o
   3   5  16        6.15        3.40      3.11 o
   4   5  16        0.00        0.00      3.72 o
   5   5  16        2.03        5.49      5.18 o
   6   5  16        1.85        6.96      3.27 o
 -11   6  16        1.93        3.05      4.23 o
 -10   6  16      102.41      111.13      8.45 o
  -9   6  16      144.34      180.20      9.83 o
  -8   6  16       30.94       52.15      6.34 o
  -7   6  16        0.69        0.00      3.77 o
  -6   6  16      100.14      105.95      9.64 o
  -5   6  16        1.59        0.00      3.77 o
  -4   6  16       18.78       21.35      5.28 o
  -3   6  16       47.24       49.77      5.92 o
  -2   6  16        1.63        0.00      3.77 o
  -1   6  16        0.03        0.00      3.57 o
   0   6  16        6.13        4.03      3.97 o
   1   6  16        0.38        0.00      3.20 o
   2   6  16        0.84        0.00      3.11 o
   3   6  16       30.40       41.28      6.28 o
   4   6  16        0.00        0.00      3.11 o
   5   6  16       18.73       24.19      4.76 o
 -10   7  16       13.68       20.79      7.61 o
  -9   7  16       18.93       20.74      5.28 o
  -8   7  16        7.96       10.70      4.85 o
  -7   7  16       19.11       26.37      5.28 o
  -6   7  16        0.34        8.24      5.18 o
  -5   7  16        0.83        3.66      4.23 o
  -4   7  16        6.58        5.49      4.31 o
  -3   7  16       13.31       15.95      4.51 o
  -2   7  16       39.62       45.39      7.03 o
  -1   7  16        5.02        2.20      4.23 o
   0   7  16        1.75        0.00      3.77 o
   1   7  16       29.52       33.80      5.55 o
   2   7  16       25.91       18.40      4.04 o
   3   7  16       29.19       29.00      4.58 o
   4   7  16       69.62      100.26      7.06 o
  -9   8  16       91.57       79.72      9.06 o
  -8   8  16       60.32       63.61      9.17 o
  -7   8  16        8.94        8.50      4.51 o
  -6   8  16        0.55        1.83      6.04 o
  -5   8  16        9.67       15.82      4.51 o
  -4   8  16        0.33        0.00      5.18 o
  -3   8  16        8.44       11.19      5.72 o
  -2   8  16        0.80        1.22      4.23 o
  -1   8  16        0.20        2.44      4.23 o
   0   8  16        0.15        2.44      5.75 o
   1   8  16       14.04        6.93      4.51 o
   2   8  16       20.47        9.57      4.85 o
   3   8  16       37.81       70.66      8.19 o
  -8   9  16       12.72        8.73      4.85 o
  -7   9  16       45.06       49.79      8.72 o
  -6   9  16      111.35       98.92      8.05 o
  -5   9  16       20.22       32.38      7.03 o
  -4   9  16       28.66       32.72      5.58 o
  -3   9  16       30.16       37.61      5.92 o
  -2   9  16        0.72        0.00      4.23 o
  -1   9  16        0.11        1.44      4.51 o
   0   9  16        5.39        8.63      4.51 o
   1   9  16        8.40       18.20      5.58 o
   2   9  16       10.94       12.81      5.28 o
  -5  10  16        0.54        4.05      4.51 o
  -4  10  16        0.92        1.70      4.51 o
  -3  10  16       29.39       26.49      5.58 o
  -2  10  16        1.33        3.53      4.51 o
  -1  10  16       11.02       16.47      5.28 o
 -12   1  17       29.27       18.97      7.03 o
 -11   1  17       32.14       21.63      7.03 o
 -10   1  17        7.48       26.67     13.73 o
  -9   1  17        3.84        7.52      6.41 o
  -8   1  17       85.02       87.18      9.06 o
  -7   1  17       44.07       55.35     10.98 o
  -6   1  17       31.60       29.59      5.10 o
  -5   1  17        2.09        3.84      3.77 o
  -4   1  17        6.88        4.29      3.21 o
  -3   1  17        3.61       11.16      3.91 o
  -2   1  17        2.79        2.11      3.35 o
  -1   1  17       37.17       33.91      4.28 o
   0   1  17        0.47        0.00      2.75 o
   1   1  17       11.08       16.47      3.96 o
   2   1  17        5.03        2.88      3.11 o
   3   1  17       86.56      118.58      6.02 o
   4   1  17        4.33        0.28      3.35 o
   5   1  17        7.09        4.58      3.70 o
 -12   2  17       15.71       11.15      8.24 o
 -11   2  17      110.78      111.11     11.65 o
 -10   2  17        4.41        1.63      5.72 o
  -9   2  17        0.14       10.58      5.72 o
  -8   2  17       88.18      108.92     10.35 o
  -7   2  17        4.45        0.73      5.78 o
  -6   2  17        1.52        9.76      4.23 o
  -5   2  17       76.25       74.86      6.99 o
  -4   2  17        9.76        8.49      6.75 o
  -3   2  17       19.08       14.29      3.48 o
  -2   2  17       10.66        3.14      3.11 o
  -1   2  17        0.50        7.32      3.77 o
   0   2  17        3.33        2.35      3.11 o
   1   2  17       35.48       24.19      4.04 o
   2   2  17       20.00       21.65      4.49 o
   3   2  17       19.50       22.00      5.02 o
   4   2  17       23.69       21.80      3.54 o
   5   2  17       10.38       10.98      3.66 o
 -11   3  17      167.35      224.57     35.69 o
 -10   3  17        6.79       15.56      6.47 o
  -9   3  17       91.07       79.63      9.06 o
  -8   3  17       28.64       30.89      5.58 o
  -7   3  17        3.56       11.24      4.51 o
  -6   3  17      227.51      256.95     20.44 o
  -5   3  17      119.66      116.88      7.70 o
  -4   3  17        0.83        0.00      3.77 o
  -3   3  17        0.00        0.00      3.84 o
  -2   3  17       17.58       30.15      4.51 o
  -1   3  17       25.63       19.87      3.84 o
   0   3  17        0.00        0.17      3.43 o
   1   3  17       12.77       14.20      3.66 o
   2   3  17        3.48        5.07      3.35 o
   3   3  17        1.02        0.84      3.35 o
   4   3  17        0.08        0.14      3.35 o
   5   3  17        3.33        4.79      3.35 o
 -11   4  17       39.84       59.11     16.47 o
 -10   4  17      176.64      161.30     12.25 o
  -9   4  17       17.46       15.49      4.85 o
  -8   4  17       60.08       47.52      6.16 o
  -7   4  17        0.55        1.83      4.23 o
  -6   4  17       65.26       63.16      6.64 o
  -5   4  17        0.78        3.11      4.18 o
  -4   4  17        1.05        9.15      5.18 o
  -3   4  17      101.74      110.81      9.06 o
  -2   4  17        5.72       18.43      4.51 o
  -1   4  17       14.60       15.67      3.63 o
   0   4  17        0.37        0.00      3.11 o
   1   4  17        5.83        5.75      3.43 o
   2   4  17        4.82        8.69      3.66 o
   3   4  17       25.30       40.39      6.11 o
   4   4  17        1.01        0.28      3.35 o
 -10   5  17        0.20        0.00      4.23 o
  -9   5  17      207.15      209.59     10.08 o
  -8   5  17        3.71        0.00      4.71 o
  -7   5  17       20.73       28.55      5.58 o
  -6   5  17       12.50        4.27      4.23 o
  -5   5  17       38.78       45.31      7.77 o
  -4   5  17       23.61       19.52      5.72 o
  -3   5  17        2.51        0.00      3.77 o
  -2   5  17       30.72       41.59      5.58 o
  -1   5  17       12.18        3.14      4.39 o
   0   5  17       11.82       18.51      4.04 o
   1   5  17        1.19        2.22      3.11 o
   2   5  17        0.02        5.21      3.35 o
   3   5  17       25.69       49.46      7.93 o
   4   5  17        1.62        0.00      3.35 o
 -10   6  17      227.43      257.79     11.15 o
  -9   6  17       17.24       18.30      4.85 o
  -8   6  17        6.69        3.05      6.61 o
  -7   6  17       26.08       27.12      6.47 o
  -6   6  17        3.00        9.15      9.15 o
  -5   6  17        4.21        2.75      8.24 o
  -4   6  17        2.83        3.66      4.23 o
  -3   6  17        3.97        6.10      4.23 o
  -2   6  17        5.38       11.90      4.51 o
  -1   6  17        0.21        0.73      3.77 o
   0   6  17       45.45       51.77      6.34 o
   1   6  17       22.26       17.98      4.28 o
   2   6  17        5.91        5.88      5.27 o
   3   6  17       14.54       18.30      8.20 o
  -8   7  17        0.01        1.22      5.72 o
  -7   7  17       21.76       18.71      5.72 o
  -6   7  17        0.13        0.00      5.18 o
  -5   7  17       12.33       20.74      5.28 o
  -4   7  17        2.11        0.00      3.77 o
  -3   7  17       28.23       31.57      5.92 o
  -2   7  17        2.19        6.71      4.23 o
  -1   7  17        8.52        1.22      4.23 o
   0   7  17       19.75       18.35      5.19 o
   1   7  17        0.34        0.00      4.51 o
   2   7  17       27.88       41.68      4.97 o
  -7   8  17        6.72        6.80      4.51 o
  -6   8  17        3.12        0.00      4.51 o
  -5   8  17        5.61        7.06      4.51 o
  -4   8  17       15.56       15.43      8.87 o
  -3   8  17        1.07        0.00      5.49 o
  -2   8  17        1.55        2.35      4.51 o
  -1   8  17        1.18       11.48      7.02 o
   0   8  17        0.28        0.00      4.23 o
 -10   0  18       70.59       86.03     14.64 o
  -9   0  18       36.43       20.13     10.98 o
  -8   0  18        1.27        0.00      7.32 o
  -7   0  18       12.06       16.47      9.15 o
  -6   0  18       17.62       14.64      9.15 o
  -5   0  18      171.45      178.46     18.31 o
  -4   0  18       66.61       71.91     10.07 o
  -3   0  18       33.55       25.97      6.47 o
  -2   0  18       47.34       49.03      7.03 o
  -1   0  18        2.91        8.24      5.18 o
   0   0  18       13.77       12.81      5.18 o
   1   0  18       19.68       28.79      6.47 o
   2   0  18       42.88       60.40     10.98 o
   3   0  18        2.30        1.83      5.18 o
 -10   1  18       30.06       29.29      7.77 o
  -9   1  18       14.88       10.07      6.47 o
  -8   1  18        0.59        4.88      5.72 o
  -7   1  18       14.43       14.64      6.47 o
  -6   1  18      288.16      272.52     10.46 o
  -5   1  18       16.22       22.32      4.85 o
  -4   1  18       66.53       77.52      6.08 o
  -3   1  18        0.20        0.00      2.91 o
  -2   1  18       32.60       37.78      4.28 o
  -1   1  18       38.04       37.76      4.58 o
   0   1  18       14.41        5.12      3.77 o
   1   1  18        2.95        8.54      4.89 o
   2   1  18       16.83       20.65      4.08 o
   3   1  18        8.52        6.41      4.53 o
 -10   2  18       10.62       13.73      6.47 o
  -9   2  18        2.76        4.47      9.15 o
  -8   2  18       11.72        7.52      6.41 o
  -7   2  18        1.44        0.00      3.93 o
  -6   2  18        0.17        4.27      4.23 o
  -5   2  18       48.82       49.55      5.92 o
  -4   2  18        3.46        6.41      3.77 o
  -3   2  18       68.31       73.29      6.34 o
  -2   2  18       58.62       56.39      5.92 o
  -1   2  18       32.98       41.66      7.87 o
   0   2  18        1.30        0.92      3.88 o
   1   2  18       12.88       17.53      3.84 o
   2   2  18        1.30        4.12      3.66 o
   3   2  18        6.29        5.95      3.66 o
 -10   3  18       24.69       22.30      7.03 o
  -9   3  18       41.15       53.08      9.06 o
  -8   3  18        0.78        3.01      4.51 o
  -7   3  18        1.67        6.41      4.51 o
  -6   3  18      247.52      262.62     13.14 o
  -5   3  18        1.16        5.49      4.23 o
  -4   3  18       21.61       22.46      4.85 o
  -3   3  18       12.81       11.19      5.72 o
  -2   3  18       34.17       27.51      6.47 o
  -1   3  18        0.87        0.00      3.43 o
   0   3  18        0.33        0.00      3.35 o
   1   3  18       21.81       22.70      4.58 o
   2   3  18        1.12        0.14      3.35 o
   3   3  18        7.63       14.93      3.84 o
  -9   4  18       48.61       55.26      6.99 o
  -8   4  18        3.68        7.45      4.51 o
  -7   4  18       12.59        3.53      4.51 o
  -6   4  18        0.05        2.44      4.23 o
  -5   4  18        3.47        5.49      5.72 o
  -4   4  18       16.05       24.71      6.47 o
  -3   4  18        3.20        8.74      5.72 o
  -2   4  18        6.26        7.32      5.18 o
  -1   4  18        2.65        1.57      4.39 o
   0   4  18        0.86        3.10      3.80 o
   1   4  18        1.70       10.01      3.48 o
   2   4  18        5.64        5.03      3.66 o
  -8   5  18        6.49        5.88      4.51 o
  -7   5  18        0.51        2.64      5.72 o
  -6   5  18       32.08       43.56     20.13 o
  -5   5  18        3.78        3.20      9.15 o
  -4   5  18        0.00        0.00      5.72 o
  -3   5  18        6.68        9.56      5.72 o
  -2   5  18        0.32        4.27      4.23 o
  -1   5  18       12.67       16.75      4.85 o
   0   5  18       13.29       35.33      5.58 o
   1   5  18        3.18        1.71      3.70 o
  -7   6  18        6.76        7.12      5.72 o
  -6   6  18       25.07       29.91      7.03 o
  -5   6  18        0.16        7.32      5.18 o
  -4   6  18       11.54       14.64      6.47 o
  -3   6  18        1.05       10.00      4.85 o
  -2   6  18        0.88        0.00      5.18 o
  -1   6  18        0.01        6.10      4.23 o
   0   6  18        1.91        0.00      4.23 o
  -5   7  18       23.01       16.47      7.03 o
  -4   7  18        1.08        0.00      4.23 o
  -3   7  18        5.73        3.86      6.41 o
  -2   7  18       12.90       19.52      5.28 o
  -8   1  19        0.47        7.32      6.47 o
  -7   1  19        1.20       10.07      6.47 o
  -6   1  19       10.04       13.73      6.47 o
  -5   1  19       16.25       22.36      5.07 o
  -4   1  19        0.28        1.28      3.77 o
  -3   1  19       13.98       12.33      4.76 o
  -2   1  19        1.61        0.00      3.43 o
  -1   1  19        2.78        6.59      3.77 o
   0   1  19       43.97       34.48      6.47 o
   1   1  19        0.11        7.50      3.77 o
  -8   2  19       16.52       17.97      7.03 o
  -7   2  19       17.01       10.98      9.15 o
  -6   2  19       17.62       21.96      5.28 o
  -5   2  19       29.79       37.85      7.04 o
  -4   2  19        0.86        2.44      4.23 o
  -3   2  19       12.71        6.71      5.72 o
  -2   2  19       11.07        7.84      4.51 o
  -1   2  19       11.18       20.41      4.85 o
   0   2  19        0.06        0.00      3.77 o
  -7   3  19       23.66       34.07      5.58 o
  -6   3  19       10.13       12.95      4.85 o
  -5   3  19        0.00        0.00      4.39 o
  -4   3  19        8.62        5.49      5.18 o
  -3   3  19        0.07        0.00      5.18 o
  -2   3  19        6.43        0.00      6.41 o
  -1   3  19        7.20        3.66      5.18 o
   0   3  19       15.67       22.98      4.85 o
  -6   4  19        4.12       13.18      6.09 o
  -5   4  19       12.44        5.08      5.72 o
  -4   4  19        4.71       18.66     13.73 o
  -3   4  19        0.57        0.00      5.18 o
  -2   4  19        1.24        0.00      4.71 o
 
